# Supplementary material for: G4 & the balanced metric family – a novel approach to solving binary classification problems in medical device validation & verification studies
Source: BioData Min. 2024 Oct 23;17:43. doi: 10.1186/s13040-024-00402-z (PMC11515465; doi:10.1186/s13040-024-00402-z)
Supplement: Supplementary file 1 — Supplementary Material 1 [file 13040_2024_402_MOESM1_ESM.zip]

Archive with 10 entries (10 files):
- Supplementary Documents - Data Availability/AUROC_Vs_Binary_Classifier_Benchmarks.txt
- Supplementary Documents - Data Availability/Binary Classifier Benchmark Testing Tool.R
- Supplementary Documents - Data Availability/Breast Cancer AI Study - Reader Study Results.jpg
- Supplementary Documents - Data Availability/G4 Power Analysis Tool.R
- Supplementary Documents - Data Availability/G4 Real World Example - Breast Cancer Study.R
- Supplementary Documents - Data Availability/Toy_Data_10%_Prevalence.txt
- Supplementary Documents - Data Availability/Toy_Data_20%_Prevalence.txt
- Supplementary Documents - Data Availability/Toy_Data_30%_Prevalence.txt
- Supplementary Documents - Data Availability/Toy_Data_40%_Prevalence.txt
- Supplementary Documents - Data Availability/Toy_Data_50%_Prevalence.txt
