# Supplementary material for: G4 & the balanced metric family – a novel approach to solving binary classification problems in medical device validation & verification studies
Source: BioData Min. 2024 Oct 23;17:43. doi: 10.1186/s13040-024-00402-z (PMC11515465; doi:10.1186/s13040-024-00402-z)
Supplement: Supplementary file 1 — Supplementary Material 1 [file 13040_2024_402_MOESM1_ESM.zip › Supplementary Documents - Data Availability/AUROC_Vs_Binary_Classifier_Benchmarks.txt]

AUROC	Prevalence	Bias	Sensitivity	Specificity	PPV	NPV	Accuracy	Balanced.Accuracy	F1.Positive	F1.Negative	P4	G4	MCC	MCC.Scaled	Fowlkes.Mallows	Youden	Jaccard	Kappa	Kappa.Scaled	Gwet	Gwet.Scaled	Brennan.Prediger	Brennan.Prediger.Scaled
0.5	0.1	0.5011712	0.501208	0.498832888888889	0.100028581502153	0.900023149745755	0.4990704	0.500020444444445	0.16610795160512	0.638007658999447	0.262768912977956	0.384685547392022	5.38891928181604e-05	0.500026944596409	0.223138452604888	4.08888888888943e-05	0.0905916651008218	4.00744237101793e-05	0.500020037211855	0.131648791002224	0.565824395501112	-0.0018592	0.4990704
0.51	0.1	0.4972404	0.509536	0.504125777777778	0.102563473063454	0.902474349646716	0.5046668	0.506830888888889	0.170062474911545	0.643162852880342	0.268253342683461	0.390128592569041	0.00829371022714527	0.504146855113573	0.227817541003769	0.0136617777777778	0.0929477072373303	0.00505573734549468	0.502527868672747	0.143530128838375	0.571765064419188	0.0093336	0.5046668
0.52	0.1	0.4974088	0.522564	0.505386222222222	0.105168835182755	0.905134126068026	0.507104	0.513975111111111	0.174386902403654	0.644926023964683	0.273792880639263	0.395662585503383	0.0169664925288292	0.508483246264415	0.233633561216418	0.0279502222222222	0.0955371835955211	0.010237260732438	0.505118630366219	0.147734645658302	0.573867322829151	0.014208	0.507104
0.53	0.1	0.5028392	0.540408	0.501335111111111	0.107772914203066	0.907747773784723	0.5052424	0.520871555555556	0.178903954274513	0.641365089445324	0.278900619930771	0.400581191876977	0.0254449662939109	0.512722483146956	0.240397869377586	0.0417431111111111	0.0982506896664368	0.0153465560283291	0.507673278014165	0.140955825199773	0.570477912599887	0.0104848	0.5052424
0.54	0.1	0.4880444	0.535356	0.517212444444445	0.110047185906423	0.909494203242476	0.5190268	0.526284222222222	0.181647501123906	0.654815388368719	0.283543834872518	0.404986414627476	0.0320379525573913	0.516018976278696	0.241692373616942	0.0525684444444445	0.0999081046500476	0.0197282569201733	0.509864128460087	0.172761971613758	0.586380985806879	0.0380536	0.5190268
0.55	0.1	0.5045196	0.567904	0.502523111111111	0.112912314438356	0.913057714872133	0.5090612	0.535213555555556	0.187768157017255	0.64467200591442	0.290187951786377	0.411983527565781	0.0427581934552488	0.521379096727624	0.252502673166014	0.0704271111111111	0.103620614964642	0.0256319033279555	0.512815951663978	0.147675146221559	0.57383757311078	0.0181224	0.5090612
0.56	0.1	0.503684	0.577168	0.504480888888889	0.115086165741098	0.915186552370738	0.5117496	0.540824444444445	0.191116779165781	0.645985524348531	0.294192713725148	0.415787778870061	0.0497009235534761	0.524850461776738	0.256800319888462	0.0816488888888889	0.105662255719345	0.0298649818805022	0.514932490940251	0.152042614896353	0.576021307448176	0.0234992	0.5117496
0.57	0.1	0.4919752	0.57774	0.517554222222222	0.117979651511601	0.917334028062226	0.5235728	0.547647111111111	0.195095739691573	0.657731932777285	0.30030361393015	0.421614303037718	0.0579991473161862	0.528999573658093	0.260110359477606	0.0952942222222222	0.108100006879598	0.0354221073143828	0.517711053657191	0.178742853801438	0.589371426900719	0.0471456	0.5235728
0.58	0.1	0.4941844	0.592944	0.516788888888889	0.120736677293713	0.920094034910582	0.5244044	0.554866444444444	0.199604555211071	0.657108424204243	0.305480629181799	0.42661731884725	0.066915346133709	0.533457673066855	0.266412593211476	0.109732888888889	0.110875711805483	0.0408044457628128	0.520402222881406	0.178321929156668	0.589160964578334	0.0488088	0.5244044
0.59	0.1	0.4989052	0.610644	0.513510222222222	0.1231441462696	0.92279981522365	0.5232236	0.562077111111111	0.204162461446594	0.655601370722459	0.31073531087826	0.432027560778435	0.0755085270384913	0.537754263519246	0.273283763596598	0.124154222222222	0.113697226135588	0.0457555900834609	0.522877795041731	0.174633343375977	0.587316671687989	0.0464472	0.5232236
0.6	0.1	0.4952548	0.618656	0.518456444444445	0.125951304351839	0.925085024242788	0.5284764	0.568556222222222	0.208160214394792	0.659826003954177	0.315846879163778	0.43683922418184	0.0836073900545519	0.541803695027276	0.277906646343696	0.137112444444444	0.116183502407227	0.050995726867643	0.525497863433822	0.184751357899847	0.592375678949924	0.0569528	0.5284764
0.61	0.1	0.4922384	0.628932	0.522949777777778	0.128700485624107	0.927480494203348	0.533548	0.575940888888889	0.212780175070388	0.664900563926228	0.321921013274835	0.442829945306401	0.092356826754787	0.546178413377394	0.283489271879897	0.151881777777778	0.11906974186999	0.0565464282831532	0.528273214141577	0.195747869079707	0.597873934539853	0.067096	0.533548
0.62	0.1	0.4996336	0.647632	0.516810666666667	0.130768658445692	0.930340575313579	0.5298928	0.582221333333333	0.21659839414782	0.659727406473582	0.32550700516541	0.446507841229766	0.100206685014882	0.550103342507441	0.289858149751274	0.164442666666667	0.121466731243978	0.0607154166708727	0.530357708335436	0.18510852122498	0.59255426061249	0.0597856	0.5298928
0.63	0.1	0.49293	0.65434	0.525004444444444	0.134007946087005	0.932483089465581	0.537938	0.589672222222222	0.221476657051308	0.667411212131026	0.332122381728048	0.452744258188056	0.109173206399706	0.554586603199853	0.294996962895149	0.179344444444444	0.124546919205063	0.0669461941400043	0.533473097070002	0.202672660198921	0.601336330099461	0.075876	0.537938
0.64	0.1	0.4923484	0.66618	0.526966222222222	0.136580415304353	0.934984835288588	0.5408876	0.596573111111111	0.225700254193114	0.669797618198975	0.337173820520962	0.457764927489948	0.117530809493989	0.558765404746995	0.300524146813868	0.193146222222222	0.127223644766744	0.0720229424548832	0.536011471227442	0.20827610298897	0.604138051494485	0.0817752	0.5408876
0.65	0.1	0.4874432	0.671744	0.533034666666667	0.139352961849455	0.936686505902838	0.5469056	0.602389333333333	0.229746405292652	0.67511703424002	0.342445236153564	0.462570990169232	0.124752262925924	0.562376131462962	0.304746231777151	0.204778666666667	0.129809061811858	0.0772146728450543	0.538607336422527	0.220819666738145	0.610409833369073	0.0938112	0.5469056
0.66	0.1	0.4892712	0.687816	0.532789333333333	0.142015245597764	0.939639144071676	0.548292	0.610302666666667	0.234443371998642	0.676001134557636	0.34779995335139	0.468055025870324	0.134185904562267	0.567092952281134	0.311425817866557	0.220605333333333	0.132814284049236	0.0826537198433566	0.541326859921678	0.222613996207554	0.611306998103777	0.096584	0.548292
0.67	0.1	0.4836704	0.693556	0.539650222222222	0.145102501230847	0.941508009440686	0.5550408	0.616603111111111	0.238811911487884	0.681787115231303	0.353378801685952	0.473108710086686	0.142074807932386	0.571037403966193	0.315932715121768	0.233206222222222	0.135631057287788	0.0883438858063826	0.544171942903191	0.236613131200092	0.618306565600046	0.1100816	0.5550408
0.68	0.1	0.485214	0.70788	0.539526666666667	0.147589314815578	0.944097614452065	0.556362	0.623703333333333	0.243202692762369	0.682449658829957	0.358277394793926	0.478033189700155	0.15057468954812	0.57528734477406	0.322035195310237	0.247406666666667	0.138474005873327	0.0934233253881922	0.546711662694096	0.238396445211461	0.619198222605731	0.112724	0.556362
0.69	0.1	0.4862964	0.720356	0.539710222222222	0.150061567136346	0.946416633982703	0.5577748	0.630033111111111	0.247284935933463	0.682918999488002	0.362765897025577	0.482391486064319	0.158359472671221	0.579179736335611	0.327530560830573	0.260066222222222	0.141138399325198	0.0982565907763782	0.549128295388189	0.240034276265251	0.620017138132626	0.1155496	0.5577748
0.7	0.1	0.4766328	0.724952	0.550958222222222	0.154240793883583	0.948243513292556	0.5683576	0.637955111111111	0.253094932470729	0.693030874272208	0.370582082595704	0.489429042330719	0.168099244424914	0.584049622212457	0.333027032061361	0.275910222222222	0.144941226598904	0.105860216973856	0.552930108486928	0.26293932737661	0.631469663688305	0.1367152	0.5683576
0.71	0.1	0.4749656	0.735412	0.553972888888889	0.157037949465061	0.950469375007227	0.5721168	0.644692444444444	0.25763147323956	0.69584143781289	0.375826403253429	0.494387150917004	0.176345461183735	0.588172730591867	0.338523825676188	0.289384888888889	0.147931808494342	0.111361312042858	0.555680656021429	0.270212283400679	0.63510614170034	0.1442336	0.5721168
0.72	0.1	0.4635156	0.735928	0.566752444444444	0.161603827658856	0.951799384352418	0.58367	0.651340222222222	0.263203684226789	0.706110601665271	0.383271252572519	0.500645387590248	0.185123337123643	0.592561668561821	0.343056735997404	0.302680444444444	0.151621766548004	0.118995837582901	0.559497918791451	0.294754172740681	0.647377086370341	0.16734	0.58367
0.73	0.1	0.4678048	0.750168	0.563568888888889	0.163343822320258	0.954061989496441	0.5822288	0.656868444444445	0.26670387862667	0.703883953613275	0.386632213433205	0.504059482528811	0.191842976851462	0.595921488425731	0.348369675042859	0.313736888888889	0.153976939115326	0.122820116923524	0.561410058461762	0.290001054513805	0.645000527256902	0.1644576	0.5822288
0.74	0.1	0.4492376	0.75112	0.584304888888889	0.170055885465159	0.955664027078107	0.6009864	0.667712444444445	0.27587509914535	0.721412572409132	0.399020271923698	0.514642481097798	0.205289484547644	0.602644742273822	0.355877881589995	0.335424888888889	0.160117385837553	0.134940767741328	0.567470383870664	0.331279928179919	0.66563996408996	0.2019728	0.6009864
0.75	0.1	0.4516288	0.764088	0.583088888888889	0.172918898973575	0.957942447110211	0.6011888	0.673588444444444	0.279996571651713	0.720612576169524	0.403200446402488	0.518620838136515	0.212983452496023	0.606491726248012	0.361490265833611	0.347176888888889	0.162935625829076	0.139852676536299	0.56992633826815	0.329561952440075	0.664780976220037	0.2023776	0.6011888
0.76	0.1	0.441308	0.767736	0.594961777777778	0.177994525332094	0.959384385734692	0.6122392	0.681348888888889	0.28696906518135	0.7301565876793	0.411930196870268	0.525916351184585	0.223073105410885	0.611536552705443	0.367651299037832	0.362697777777778	0.167699986363469	0.148879769634613	0.574439884817306	0.35276071995876	0.67638035997938	0.2244784	0.6122392
0.77	0.1	0.4352484	0.776524	0.602671111111111	0.182653327685506	0.961354474365348	0.6200564	0.689597555555556	0.293416388888342	0.737131443247281	0.419704826122482	0.532899161364261	0.233439031617583	0.616719515808791	0.374420328952125	0.379195111111111	0.172122528911141	0.157011230942331	0.578505615471165	0.368857104691608	0.684428552345804	0.2401128	0.6200564
0.78	0.1	0.4373568	0.789876	0.601812	0.184493909515963	0.963496256749479	0.6206184	0.695844	0.297348282948376	0.737033703493739	0.423692739497123	0.536933840540748	0.240645579977244	0.620322789988622	0.379953002355354	0.391688	0.174843885213515	0.161417734713959	0.58070886735698	0.369095391472487	0.684547695736244	0.2412368	0.6206184
0.79	0.1	0.4275288	0.794592	0.613256	0.190027556061168	0.964942525564299	0.6313896	0.703924	0.304830418445337	0.74623064843372	0.432811303945953	0.544534876895117	0.251269136981686	0.625634568490843	0.386723865187102	0.407848	0.180053130228336	0.17104230660698	0.58552115330349	0.391355425891083	0.695677712945542	0.2627792	0.6313896
0.8	0.1	0.4200936	0.801396	0.622273333333333	0.195684415411193	0.966617740570441	0.6401856	0.711834666666667	0.312274493200937	0.75337321298879	0.441499882891991	0.55178860056237	0.262005077451723	0.631002538725862	0.393835918650029	0.423669333333333	0.185311377834203	0.180512484721886	0.590256242360943	0.4087153162432	0.7043576581216	0.2803712	0.6401856
0.81	0.1	0.4049456	0.80358	0.639347111111111	0.203948908253209	0.967798654615089	0.6557704	0.721463555555556	0.322755866370953	0.76650188013464	0.454192165962192	0.561879831319631	0.275503739079857	0.637751869539929	0.402491396836182	0.442927111111111	0.192775025790052	0.194126485457626	0.597063242728813	0.440742239220771	0.720371119610386	0.3115408	0.6557704
0.82	0.1	0.4077372	0.820096	0.638080444444444	0.205744108565134	0.970319857776303	0.656282	0.729088222222222	0.326968584496937	0.766885578182118	0.458430351306697	0.566547067342552	0.283827804428022	0.641913902214011	0.408889517829409	0.458176444444445	0.195748987498914	0.19878105351425	0.599390526757125	0.441227534220598	0.720613767110299	0.312564	0.656282
0.83	0.1	0.4029556	0.826108	0.644061333333333	0.211468814543924	0.971735410725282	0.662266	0.735084666666667	0.333749459115095	0.771089380387083	0.465797665502759	0.572401644382983	0.29310640214456	0.64655320107228	0.415286509567553	0.470169333333333	0.200753956659342	0.207386462980247	0.603693231490124	0.451583591023884	0.725791795511942	0.324532	0.662266
0.84	0.1	0.3979996	0.836644	0.650738666666667	0.216069111714553	0.973564791817912	0.6693292	0.743691333333333	0.34094765081133	0.776973675405981	0.473855357075009	0.579523786921494	0.303718487974167	0.651859243987084	0.422903931874746	0.487382666666667	0.205967661278801	0.216187380282155	0.608093690141078	0.465791534885593	0.732895767442797	0.3386584	0.6693292
0.85	0.1	0.38651	0.840756	0.663961777777778	0.225209251138682	0.974877909806782	0.6816412	0.752358888888889	0.351821817621286	0.786460568960773	0.486042805190606	0.588930882518035	0.317287215276829	0.658643607638414	0.432160222291766	0.504717777777778	0.214072863085005	0.230126068052282	0.615063034026141	0.489184237540524	0.744592118770262	0.3632824	0.6816412
0.86	0.1	0.3857948	0.854224	0.666252888888889	0.228407325466972	0.976947419978997	0.68505	0.760238444444445	0.357704406693741	0.788883918200823	0.492103899517626	0.594605713740149	0.326596999193455	0.663298499596728	0.439258740765825	0.520476888888889	0.218427654333481	0.237043241749826	0.618521620874913	0.49531003002481	0.747655015012405	0.3701	0.68505
0.87	0.1	0.3732072	0.859744	0.680852444444445	0.238649219863865	0.978331941384545	0.6987416	0.770298222222222	0.370262762191638	0.799666806309817	0.505968100238841	0.60542193009855	0.342009067551878	0.671004533775939	0.45008651951793	0.540596444444445	0.227973618586885	0.252971581794	0.626485790897	0.521613957216486	0.760806978608243	0.3974832	0.6987416
0.88	0.1	0.3696184	0.871176	0.686110222222222	0.243583243023951	0.980162673979194	0.7046168	0.778643111111111	0.377408801049665	0.804381031104725	0.51354175471068	0.612208548100316	0.352551152617952	0.676275576308976	0.457893677265501	0.557286222222222	0.23337813163338	0.261644305626837	0.630822152813418	0.533061450713766	0.766530725356883	0.4092336	0.7046168
0.89	0.1	0.3432092	0.871044	0.715439111111111	0.262019487389668	0.980838414899851	0.7309996	0.793241555555556	0.399536207955854	0.825195386220812	0.538079163341369	0.630403670719322	0.376785632243922	0.688392816121961	0.475070016850757	0.586483111111111	0.2505309021529	0.28995929987949	0.644979649939745	0.584226071480118	0.792113035740059	0.4619992	0.7309996
0.9	0.1	0.3400028	0.881292	0.720140444444445	0.268759220080276	0.982547041416528	0.7362556	0.800716222222222	0.408234029955855	0.82849431748106	0.546597661030723	0.637341569797255	0.388108829324067	0.694054414662034	0.483722405296455	0.601432444444444	0.257537435783437	0.30055943933889	0.650279719669445	0.59256005778161	0.796280028890805	0.4725112	0.7362556
0.91	0.1	0.3250208	0.8881	0.737543555555556	0.283463857990614	0.983903419399989	0.7525992	0.812821777777778	0.425718773266474	0.840920399928542	0.564794550298641	0.651280621241052	0.408169163844523	0.704084581922261	0.498622962931721	0.625643555555556	0.271653144131081	0.322457313562353	0.661228656781177	0.622865992263855	0.811432996131928	0.5051984	0.7525992
0.92	0.1	0.3155628	0.895384	0.748861777777778	0.296537981389531	0.985208139815947	0.763514	0.822122888888889	0.440596720077945	0.84853257058235	0.579351224738541	0.662352551279249	0.424994511368736	0.712497255684368	0.511562314740412	0.644245777777778	0.284213529788459	0.340854038557634	0.670427019278817	0.641508151263518	0.820754075631759	0.527028	0.763514
0.93	0.1	0.2964288	0.90216	0.770874666666667	0.316121650339179	0.986467130682555	0.7840032	0.836517333333333	0.463737625287724	0.863673919305918	0.602770954407322	0.679926812400199	0.450257337944819	0.72512866897241	0.530790005762657	0.673034666666667	0.303503969222077	0.369729777873928	0.684864888936964	0.678764047142593	0.839382023571296	0.5680064	0.7840032
0.94	0.1	0.2798124	0.909428	0.790144888888889	0.338336324774602	0.98777084942602	0.8020732	0.849786444444444	0.488522062397679	0.876221478154153	0.626502126212492	0.697483744560701	0.476565577982859	0.73828278899143	0.551357621770674	0.699572888888889	0.325164395109007	0.400382191658245	0.700191095829123	0.709438785367091	0.854719392683546	0.6041464	0.8020732
0.95	0.1	0.2686244	0.918732	0.803609777777778	0.360450476656602	0.989269283723712	0.815122	0.861170888888889	0.510627441886385	0.885014524405953	0.646400846796027	0.712792157609074	0.500715833373569	0.750357916686785	0.570679593459611	0.722341777777778	0.345760240996417	0.427295577455672	0.713647788727836	0.730638200314922	0.865319100157461	0.630244	0.815122
0.96	0.1	0.2545388	0.932372	0.820776	0.381514330754745	0.991155682485936	0.8319356	0.876574	0.536013858952999	0.896704975644988	0.6698336823464	0.730783991828358	0.528313787251521	0.764156893625761	0.592809027871892	0.753148	0.368870343541202	0.45823514078901	0.729117570394505	0.75913431088198	0.87956715544099	0.6638712	0.8319356
0.97	0.1	0.2330096	0.941088	0.845665777777778	0.423958351110602	0.992538565039989	0.855208	0.893376888888889	0.577507025997011	0.912028087157886	0.705691227415952	0.757502635303197	0.570406284327717	0.785203142163858	0.627207716369296	0.786753777777778	0.409952333360216	0.508609263903112	0.754304631951556	0.79599726631093	0.897998633155465	0.710416	0.855208
0.98	0.1	0.2162056	0.957552	0.866166222222222	0.460599508954938	0.994707904630635	0.8753048	0.911859111111111	0.616138006484606	0.92519953520542	0.738230761791373	0.782530330207017	0.610661825495092	0.805330912747546	0.660527556422122	0.823718222222222	0.44929157512419	0.555057793419457	0.777528896709728	0.827569433416059	0.91378471670803	0.7506096	0.8753048
0.99	0.1	0.1828616	0.971348	0.904748	0.548082081105735	0.99655809920656	0.911408	0.938048	0.695389817568764	0.948006249320135	0.800960904568881	0.83017993416339	0.689033479042495	0.844516739521247	0.726588875106477	0.876096	0.537535000019019	0.649748257430828	0.824874128715414	0.881579554871772	0.940789777435886	0.822816	0.911408
0.5	0.2	0.5011712	0.501188	0.498833	0.200023219818815	0.800044155322735	0.499304	0.5000105	0.284292768134444	0.610668958294054	0.386039314384595	0.444195438939021	4.88805462257975e-05	0.500024440273113	0.315534442700767	2.10000000000088e-05	0.165789626049151	1.5218541423795e-05	0.500007609270712	0.0804229269851869	0.540211463492593	-0.001392	0.499304
0.51	0.2	0.4972552	0.507844	0.505392	0.204406020694378	0.804284279962866	0.5058824	0.506618	0.289791223644729	0.617028210560868	0.392576893281318	0.45028858010294	0.0107218320188124	0.505360916009406	0.321077190192491	0.013236	0.169534634823739	0.00860401298443776	0.504302006492219	0.0942221955648055	0.547111097782403	0.0117648	0.5058824
0.52	0.2	0.4969696	0.519174	0.5085815	0.209106887183711	0.809094686999671	0.5107	0.51387775	0.296427469652315	0.620937936198445	0.399530489517071	0.456858254943774	0.0224705306472429	0.511235265323622	0.32837500901626	0.0277555	0.174094740590659	0.0179111472642078	0.508955573632104	0.103238378641204	0.551619189320602	0.0214	0.5107
0.53	0.2	0.50295	0.535792	0.5052605	0.213516740231828	0.813591783094612	0.5113668	0.52052625	0.303401774397973	0.618845743920242	0.405153918900086	0.462329708115249	0.0333493163831904	0.516674658191595	0.336932744154639	0.0410525	0.178904527514145	0.0265070075224789	0.51325350376124	0.101789411565396	0.550894705782698	0.0227336	0.5113668
0.54	0.2	0.4885024	0.531744	0.522308	0.218322683962846	0.817413771808641	0.5241952	0.527026	0.307322048397562	0.632694832810364	0.41164861925102	0.468314370368176	0.0439335869479134	0.521966793473957	0.339266317630625	0.054052	0.181645354518512	0.0354906280791482	0.517745314039574	0.131949419833722	0.565974709916861	0.0483904	0.5241952
0.55	0.2	0.5053432	0.560836	0.50853	0.22255140897198	0.822989066364959	0.5189912	0.534683	0.317110512418765	0.624839667763244	0.419179728499862	0.475447884545937	0.0561922341840859	0.528096117092043	0.352244324956486	0.069366	0.188476234602491	0.0445600506530129	0.522280025326506	0.114819437236141	0.557409718618071	0.0379824	0.5189912
0.56	0.2	0.5035808	0.569754	0.5129625	0.227127453295448	0.827393077074791	0.5243208	0.54135825	0.322850129796122	0.628811739907116	0.42487268308841	0.480992155090283	0.0671322724424402	0.53356613622122	0.358436209160862	0.0827165	0.192549323793276	0.0533356032666702	0.526667801633335	0.125373470561897	0.562686735280949	0.0486416	0.5243208
0.57	0.2	0.491908	0.568754	0.5273035	0.232135387270242	0.831049184261276	0.5355936	0.54802875	0.327732947747125	0.641235979239362	0.432299862606791	0.487599368398844	0.0778930561604432	0.538946528080222	0.362059022721268	0.0960575	0.196034510594777	0.0626700611741988	0.531335030587099	0.151040545635424	0.575520272817712	0.0711872	0.5355936
0.58	0.2	0.4928888	0.581284	0.52921	0.237292899735173	0.835944700133966	0.5396248	0.555247	0.334442278000285	0.643197629984245	0.43834448989002	0.493545487081269	0.0899246407281677	0.544962320364084	0.369721491510883	0.110494	0.200850119064643	0.0722828036716144	0.536141401835807	0.157725510384699	0.57886275519235	0.0792496	0.5396248
0.59	0.2	0.498264	0.598134	0.5267035	0.241505874452413	0.840887113653621	0.5409896	0.56241875	0.341856179169139	0.643071656602198	0.444870920765322	0.499817334001854	0.101390954565437	0.550695477282718	0.378592165904264	0.1248375	0.206202821272622	0.0811001143842514	0.540550057192126	0.158012936673269	0.579006468336635	0.0819792	0.5409896
0.6	0.2	0.4927236	0.603502	0.534971	0.246706762078838	0.844785083336189	0.5486772	0.5692365	0.347677386102477	0.650611463929098	0.451766877428118	0.506187292882688	0.112503142124696	0.556251571062348	0.384211601282892	0.138473	0.210458049489869	0.0905617274940382	0.545280863747019	0.174227430191758	0.587113715095879	0.0973544	0.5486772
0.61	0.2	0.4935572	0.615782	0.536999	0.25101845558101	0.849355515981405	0.5527556	0.5763905	0.35457461695091	0.65415185950626	0.45875569292905	0.512696914417511	0.123813199883331	0.561906599941666	0.391797329269466	0.152781	0.215522252537037	0.099577804838692	0.549788902419346	0.181425982451646	0.590712991225823	0.1055112	0.5527556
0.62	0.2	0.4988808	0.630842	0.5341095	0.254895939815292	0.854210530513129	0.553456	0.58247575	0.360579713810295	0.652137693778403	0.462854917116155	0.517133686093383	0.134097336377811	0.567048668188906	0.399337066038681	0.1649515	0.219970157033108	0.107172971172907	0.553586485586453	0.180575515644477	0.590287757822239	0.106912	0.553456
0.63	0.2	0.4896212	0.63453	0.546606	0.261357362407976	0.858058973386195	0.5641908	0.590568	0.367874829447331	0.663396279413331	0.472175491195167	0.525292844677796	0.14703793228796	0.57351896614398	0.405689759593144	0.181136	0.225416238041087	0.119011501993282	0.559505750996641	0.203991790003673	0.601995895001836	0.1283816	0.5641908
0.64	0.2	0.4903648	0.645552	0.548432	0.265485853547601	0.862349930029538	0.567856	0.596992	0.373790261393641	0.666156514634046	0.477785147360062	0.530772769757671	0.157423439614044	0.578711719807022	0.412393259148158	0.193984	0.229877394180634	0.127136455843314	0.563568227921657	0.210316510336193	0.605158255168097	0.135712	0.567856
0.65	0.2	0.4847212	0.651632	0.5570065	0.271384327126481	0.866210382987143	0.5759316	0.60431925	0.380675080628809	0.673728615003144	0.485516268104177	0.537726712632825	0.169391260120099	0.58469563006005	0.418895391303341	0.2086385	0.235101184983902	0.137835947871289	0.568917973935644	0.227312205642922	0.613656102821461	0.1518632	0.5759316
0.66	0.2	0.487718	0.666022	0.556858	0.275537323273871	0.87106139404327	0.5786908	0.61144	0.387514991598423	0.675333395454665	0.491603674641749	0.543697045754665	0.180728326478097	0.590364163239048	0.426880429238645	0.22288	0.240338996568914	0.146562854490917	0.573281427245458	0.231145912678825	0.615572956339413	0.1573816	0.5786908
0.67	0.2	0.480632	0.670146	0.5667465	0.281797332328533	0.874650987252987	0.5874264	0.61844625	0.394016872480748	0.683362977847354	0.498931183151947	0.550314344139098	0.19246106934332	0.59623053467166	0.432792658706349	0.2368925	0.245371937781044	0.15729037387764	0.57864518693882	0.249802099837812	0.624901049918906	0.1748528	0.5874264
0.68	0.2	0.486046	0.685882	0.563913	0.285136261409585	0.879430465886692	0.5883068	0.6248975	0.400241831182244	0.68295314551787	0.503906751248809	0.555433260671937	0.20269950547626	0.60134975273813	0.440562763088104	0.249795	0.250213151499309	0.164684404103727	0.582342202051864	0.249187392454327	0.624593696227164	0.1766136	0.5883068
0.69	0.2	0.4816568	0.692498	0.5710535	0.291094983064477	0.883209764377853	0.5953424	0.63177575	0.407101580729676	0.68865702964893	0.510796623224843	0.56172513393892	0.214268399023267	0.607134199511634	0.447149746452087	0.2635515	0.255607849083955	0.175180937418195	0.587590468709098	0.263812278235764	0.631906139117882	0.1906848	0.5953424
0.7	0.2	0.4762296	0.69956	0.579603	0.297465593304626	0.886956011684707	0.6035944	0.6395815	0.414191310539963	0.697094008345432	0.518975099171929	0.569211896177713	0.226769863148299	0.61338493157415	0.454157487125164	0.279163	0.261231537856121	0.186211472305147	0.593105736152574	0.280548090264957	0.640274045132479	0.2071888	0.6035944
0.71	0.2	0.4757836	0.711326	0.583102	0.30225796916867	0.891437388370395	0.6087468	0.647214	0.421842891407334	0.701178596579416	0.526207338223141	0.575892743166949	0.238767060316612	0.619383530158306	0.46212351953305	0.294428	0.26734755040981	0.196492143723476	0.598246071861738	0.290481858654784	0.645240929327392	0.2174936	0.6087468
0.72	0.2	0.460478	0.70717	0.601195	0.311627189376714	0.893270855644754	0.62239	0.6541825	0.429051974193135	0.714554168042971	0.535599887654696	0.583748222238594	0.251216821557936	0.625608410778968	0.467238540367149	0.308365	0.273170728994719	0.209982524627348	0.604991262313674	0.320631952634498	0.660315976317249	0.24478	0.62239
0.73	0.2	0.4688568	0.726046	0.5954405	0.313830723299024	0.898632163343798	0.6215616	0.66074325	0.435341407857329	0.712122723676075	0.539833183862108	0.588394900849939	0.261277142347938	0.630638571173969	0.475491706459111	0.3214865	0.278300483559809	0.216691515071998	0.608345757535999	0.316086896778463	0.658043448389232	0.2431232	0.6215616
0.74	0.2	0.4476224	0.720694	0.6206455	0.325908618393458	0.900335274599662	0.6406552	0.67066975	0.446223000760822	0.731490877708078	0.553971050277742	0.599834637328853	0.277835369557344	0.638917684778672	0.482997644420647	0.3413395	0.2872557269541	0.235765551759852	0.617882775879926	0.358775976693832	0.679387988346916	0.2813104	0.6406552
0.75	0.2	0.4499752	0.731098	0.6203055	0.331012931930984	0.904303621513493	0.642464	0.67570175	0.451485106316696	0.731270957798388	0.557836187961973	0.603953251525836	0.287392950998548	0.643696475499274	0.489345700393163	0.3514035	0.291663554772344	0.243116165645942	0.621558082822971	0.360144552192409	0.680072276096205	0.284928	0.642464
0.76	0.2	0.4415248	0.737742	0.6325295	0.339754704784319	0.907872386677776	0.653572	0.68513575	0.46155811888997	0.74176146394854	0.568724650317671	0.613392561997101	0.302658058664707	0.651329029332354	0.498390483943266	0.3702715	0.300127017720995	0.258382759235929	0.629191379617964	0.383433705155028	0.691716852577514	0.307144	0.653572
0.77	0.2	0.4433328	0.751124	0.633615	0.344905069111513	0.912471907245303	0.6571168	0.6923695	0.468630521614025	0.744123905005462	0.574817250292597	0.619459280273713	0.314479433981894	0.657239716990947	0.506501629371239	0.384739	0.306137430063523	0.267815226074097	0.633907613037049	0.388857187814774	0.694428593907387	0.3142336	0.6571168
0.78	0.2	0.4352144	0.756058	0.6449965	0.353406917828241	0.915351403588127	0.6672088	0.70052725	0.478041122657378	0.753079298358476	0.584617998312658	0.627806126007634	0.328175833033849	0.664087916516924	0.514689478423066	0.4010545	0.314258314715441	0.282152963030013	0.641076481515007	0.409874444939069	0.704937222469535	0.3344176	0.6672088
0.79	0.2	0.4315824	0.763524	0.651403	0.360645149409476	0.918621542395614	0.6738272	0.7074635	0.485653583741617	0.758466986439025	0.591928916500675	0.634486313519545	0.340165978732935	0.670082989366468	0.522201291155475	0.414927	0.320893785971829	0.293429551324278	0.646714775662139	0.422715329228149	0.711357664614075	0.3476544	0.6738272
0.8	0.2	0.4271468	0.774054	0.65958	0.368233909647827	0.922529070136843	0.6824748	0.716817	0.495759392144701	0.766146559529969	0.601852674889323	0.643286781361056	0.354928490371046	0.677464245185523	0.531888468048602	0.433634	0.329786326669846	0.307800031699208	0.653900015849604	0.439991716159759	0.719995858079879	0.3649496	0.6824748
0.81	0.2	0.415284	0.775804	0.674846	0.380640603628623	0.924892673370303	0.6950376	0.725325	0.506606425708905	0.777230779307732	0.613297716640203	0.652930545351551	0.370820730845786	0.685410365422893	0.540989923328258	0.45065	0.339468101443033	0.325095568679	0.6625477843395	0.465815098330109	0.732907549165055	0.3900752	0.6950376
0.82	0.2	0.4177448	0.792784	0.676015	0.385744190846974	0.930245367654461	0.6993688	0.7343995	0.515481793028711	0.780291979101483	0.620762186813239	0.660255616345456	0.384698422902296	0.692349211451148	0.550919972853065	0.468799	0.347479276715289	0.336567358668421	0.668283679334211	0.472837572832336	0.736418786416168	0.3987376	0.6993688
0.83	0.2	0.4164772	0.800872	0.6796215	0.393047862124794	0.933545788037187	0.7038716	0.74024675	0.522529239494543	0.78309508106873	0.626730668547895	0.66590904353394	0.395817566254066	0.697908783127033	0.55823547644323	0.4804935	0.354016297605448	0.346646664893649	0.673323332446825	0.480419671838461	0.740209835919231	0.4077432	0.7038716
0.84	0.2	0.4101268	0.809218	0.689646	0.402180647155737	0.936814624806575	0.7135604	0.749432	0.533298432763948	0.791526689103803	0.637205436295816	0.675009386095868	0.410996032324688	0.705498016162344	0.56810685381776	0.498864	0.363977482535148	0.362328678287766	0.681164339143883	0.499768909557788	0.749884454778894	0.4271208	0.7135604
0.85	0.2	0.3984196	0.813848	0.7054375	0.416713918975725	0.939543339483678	0.7271196	0.75964275	0.546954338642419	0.803021190728894	0.650669847857806	0.686393859203978	0.429815100727427	0.714907550363714	0.57988274129139	0.5192855	0.376858548311124	0.383109166426903	0.691554583213452	0.527041720714223	0.763520860357111	0.4542392	0.7271196
0.86	0.2	0.3985344	0.826552	0.70847	0.423247520359952	0.943727613099852	0.7320864	0.767511	0.555658809012421	0.80644703244508	0.657937166417889	0.693287266596271	0.44281894790822	0.72140947395411	0.58902611428975	0.535022	0.385245679832761	0.394851249640094	0.697425624820047	0.535496286020242	0.767748143010121	0.4641728	0.7320864
0.87	0.2	0.3938556	0.8365	0.7168055	0.434273814906769	0.947452158672618	0.7407444	0.77665275	0.567295065849197	0.813159934358622	0.668316254821506	0.702538058255935	0.459281864080111	0.729640932040055	0.60012427070554	0.5533055	0.396648371282452	0.411424884565695	0.705712442282847	0.55157562539931	0.775787812699655	0.4814888	0.7407444
0.88	0.2	0.389436	0.84488	0.724425	0.445136960841259	0.95076873604279	0.748516	0.7846525	0.577472309729404	0.819147066803869	0.677373994821093	0.710787872492369	0.474233295620625	0.737116647810313	0.610054227004089	0.569305	0.406706906474417	0.426126414920835	0.713063207460417	0.566021714184048	0.783010857092024	0.497032	0.748516
0.89	0.2	0.3670232	0.844814	0.7524245	0.46957753887806	0.952050997349534	0.7709024	0.79861925	0.599174626892752	0.838554772346373	0.698921958521261	0.72821803920047	0.501349126708916	0.750674563354458	0.627342883147706	0.5972385	0.428385569478336	0.459337655397509	0.729668827698754	0.611468702945302	0.805734351472651	0.5418048	0.7709024
0.9	0.2	0.3674516	0.857384	0.7550315	0.477945616841586	0.956168269686051	0.775502	0.80620775	0.608703074048926	0.841208767160452	0.706291079026596	0.735261038451766	0.515144063043491	0.757572031521745	0.637281064075672	0.6124155	0.4384622680272	0.472030700372968	0.736015350186484	0.618434660048305	0.809217330024153	0.551004	0.775502
0.91	0.2	0.3579104	0.867636	0.769521	0.495187891590461	0.959814512653975	0.789144	0.8185785	0.625989695764999	0.852158546252169	0.721737889620946	0.748630488009215	0.537978922231869	0.768989461115935	0.652929478008619	0.637157	0.456556096263883	0.496859347050253	0.748429673525127	0.644355212277222	0.822177606138611	0.578288	0.789144
0.92	0.2	0.3465572	0.87324	0.7851135	0.51586103338421	0.962235234259808	0.8027388	0.82917675	0.643440002865772	0.862653297183825	0.737040664653451	0.761701753575541	0.560440956321142	0.780220478160571	0.668328762795336	0.6583535	0.475475437390562	0.522149326544889	0.761074663272444	0.669752944668929	0.834876472334465	0.6054776	0.8027388
0.93	0.2	0.334144	0.881262	0.8026355	0.539976934082857	0.965278290655365	0.8183608	0.84194875	0.664319149232421	0.874689011833734	0.755044812359446	0.777177676629581	0.587140027615471	0.793570013807736	0.686924108086931	0.6838975	0.498663491036454	0.552038454654942	0.776019227327471	0.698684098210702	0.849342049105351	0.6367216	0.8183608
0.94	0.2	0.3266956	0.893486	0.815002	0.559374785683915	0.96918569009263	0.8306988	0.854244	0.683092439505369	0.883720474330477	0.770465857019069	0.790763902995428	0.611318714980797	0.805659357490398	0.704278576669048	0.708488	0.520179249276862	0.578159356247412	0.789079678123706	0.720616420496732	0.860308210248366	0.6613976	0.8306988
0.95	0.2	0.3170092	0.90324	0.8295485	0.584314417373054	0.972533019780304	0.8442868	0.86639425	0.703685439551697	0.893719373999859	0.787264199581536	0.805640312492761	0.637908412912312	0.818954206456156	0.723317408053161	0.7327885	0.544572918702363	0.606907641659435	0.803453820829718	0.744713203038562	0.872356601519281	0.6885736	0.8442868
0.96	0.2	0.3059432	0.917438	0.8469305	0.611474628674073	0.976763107883409	0.861032	0.88218425	0.729380218130204	0.90606840869652	0.808024591393077	0.823768100706567	0.669852578334074	0.834926289167037	0.746615726997882	0.7643685	0.575751976450058	0.642502654993037	0.821251327496519	0.774504105382217	0.887252052691108	0.722064	0.861032
0.97	0.2	0.2907676	0.929084	0.8688115	0.652038644526899	0.980486365074024	0.880866	0.89894775	0.761710033430067	0.920188848459556	0.833278901124742	0.845956422217615	0.709671578344886	0.854835789172443	0.775913255755334	0.7978955	0.617296528466276	0.686989383547721	0.843494691773861	0.808710265595549	0.904355132797774	0.761732	0.880866
0.98	0.2	0.275828	0.945476	0.891584	0.695261536893493	0.985217117656597	0.9023624	0.91853	0.797974261866473	0.935456177827019	0.86106205889517	0.870591119711534	0.75411378363338	0.87705689181669	0.809048631506591	0.83706	0.665795789236956	0.736369984246559	0.86818499212328	0.845531470563883	0.922765735281942	0.8047248	0.9023624
0.99	0.2	0.256186	0.964366	0.920859	0.760545911524669	0.990566437731247	0.9295604	0.9426125	0.847984224421269	0.954076283028657	0.897722821677912	0.90359824018707	0.814926314475598	0.907463157237799	0.855166524316416	0.885225	0.737934407965423	0.803403444103077	0.901701722051538	0.890439454529544	0.945219727264772	0.8591208	0.9295604
0.5	0.3	0.5011712	0.501589333333333	0.499008	0.300298173381053	0.70028801114437	0.4997824	0.500298666666667	0.373240482753699	0.579007528927558	0.451125079416083	0.475745433596187	0.000591547980811046	0.500295773990406	0.386774240117011	0.000597333333333334	0.229713297247384	0.000513627830337597	0.500256813915169	0.0407068232068116	0.520353411603406	-0.000435200000000004	0.4997824
0.51	0.3	0.4971928	0.506436	0.506768571428571	0.305755502240486	0.705621010093925	0.5066688	0.506602285714286	0.378813472449874	0.586288308475605	0.45764936958386	0.48195815294946	0.0122536571827575	0.506126828591379	0.392152569003027	0.0132045714285714	0.233938033286569	0.0111763344029822	0.505588167201491	0.0551030270248239	0.527551513512412	0.0133376	0.5066688
0.52	0.3	0.4962328	0.516104	0.512283428571429	0.312372976570074	0.712101400967503	0.5134296	0.514193714285714	0.386685127224855	0.592355633258563	0.465462797499612	0.489434990281479	0.0263497409203349	0.513174870460167	0.400160357363239	0.0283874285714286	0.239946380048305	0.0240245796011315	0.512012289800566	0.068299958747493	0.534149979373747	0.0268592	0.5134296
0.53	0.3	0.5040304	0.532569333333333	0.508200571428572	0.317559034163887	0.717768423200987	0.5155112	0.520384952380952	0.395007255728724	0.590558433830639	0.470460401912113	0.494766789170417	0.0379400968730249	0.518970048436513	0.409671338626745	0.0407699047619048	0.246378981400118	0.0343305053323711	0.517165252666186	0.070458575240431	0.535229287620216	0.0310224	0.5155112
0.54	0.3	0.4897832	0.527698666666667	0.526466285714286	0.324113262847173	0.722915788078244	0.526836	0.527082476190476	0.39832122139995	0.604592264582906	0.477291230724556	0.501330644839955	0.0504512453516156	0.525225622675808	0.411794100902952	0.0541649523809524	0.248975365747854	0.0461690630760706	0.523084531538035	0.0970752430422495	0.548537621521125	0.053672	0.526836
0.55	0.3	0.5053652	0.553488	0.515258857142857	0.329282214113104	0.729951509492654	0.5267276	0.534373428571429	0.410583234899224	0.600302009282682	0.485439854674758	0.508823876884733	0.0637993914356775	0.531899695717839	0.425625810352683	0.0687468571428571	0.258509208971628	0.0577412593453449	0.528870629672672	0.0909536158374633	0.545476807918732	0.0534552	0.5267276
0.56	0.3	0.5048668	0.56236	0.519773142857143	0.335225289129653	0.735867253474896	0.5325492	0.541066571428571	0.417229216128589	0.604804768697799	0.491346681121315	0.514898503238607	0.0763900679833203	0.53819503399166	0.432632801502833	0.0821331428571429	0.263810256550895	0.0690771919174527	0.534538595958726	0.102679095610413	0.551339547805207	0.0650984	0.5325492
0.57	0.3	0.4928544	0.56064	0.536196571428572	0.342437056225042	0.741222396360102	0.5435296	0.548418285714286	0.422242249044655	0.618227467722419	0.499616413350066	0.522479163553199	0.0899897441778834	0.544994872088942	0.436564646102499	0.0968365714285714	0.267838750494968	0.0821265443612042	0.541063272180602	0.127293689447299	0.56364684472365	0.0870592	0.5435296
0.58	0.3	0.4947304	0.572401333333333	0.538557142857143	0.348961133206918	0.747555615903016	0.5487104	0.555479238095238	0.429894371897703	0.621076395449362	0.505566451904587	0.528771926697468	0.103451987335601	0.5517259936678	0.444924577270665	0.110958476190476	0.274028082902477	0.0941779679226912	0.547088983961346	0.137087539621121	0.568543769810561	0.0974208	0.5487104
0.59	0.3	0.4986488	0.586417333333333	0.538966285714286	0.354588477078729	0.753944075175597	0.5532016	0.56269180952381	0.438813153502571	0.624028985516579	0.513142677945195	0.535897581343085	0.11662667008082	0.55831333504041	0.454286860604685	0.125383619047619	0.281243861305472	0.106058782379997	0.553029391189998	0.14416832268114	0.57208416134057	0.1064032	0.5532016
0.6	0.3	0.4954344	0.592362666666667	0.546106285714286	0.360792964831016	0.759210944160909	0.5599832	0.569234476190476	0.4449045571829	0.630718417201395	0.519629961588253	0.542236646934961	0.128853397702423	0.564426698851212	0.460380383459777	0.138468952380952	0.286297452015849	0.117366831767009	0.558683415883504	0.158003773340599	0.579001886670299	0.1199664	0.5599832
0.61	0.3	0.4924216	0.599136	0.553313142857143	0.366983380122441	0.764615691052611	0.56706	0.576224571428571	0.452065716779488	0.638035289408199	0.527473118748161	0.549383012258961	0.14161635178549	0.570808175892745	0.46722455086942	0.152449142857143	0.292200278114274	0.129435445049207	0.564717722524603	0.172141464385775	0.586070732192887	0.13412	0.56706
0.62	0.3	0.4994344	0.615692	0.550390285714286	0.372148566773631	0.771748450906033	0.5699808	0.583041142857143	0.460549215944631	0.637567344501089	0.532679227847858	0.555171588061483	0.154529011593712	0.577264505796856	0.476838323883097	0.166082285714286	0.299314613540192	0.14037127620567	0.570185638102835	0.176264018163171	0.588132009081586	0.1399616	0.5699808
0.63	0.3	0.4900396	0.616834666666667	0.564301142857143	0.380076990824634	0.776387636834425	0.5800612	0.590567904761905	0.467195001820395	0.649293176501508	0.541751774763068	0.563216096852415	0.168307564554265	0.584153782277133	0.482480737338717	0.18113580952381	0.304914854726396	0.154224733142807	0.577112366571403	0.197919785897092	0.598959892948546	0.1601224	0.5800612
0.64	0.3	0.4881104	0.625113333333333	0.570605142857143	0.386853464835009	0.782204644677325	0.5869576	0.597859238095238	0.474668373949081	0.655660525899266	0.549135963526871	0.570317620305828	0.181854053894384	0.590927026947192	0.489987831771352	0.195718476190476	0.311305435827847	0.16684590068346	0.58342295034173	0.211557853229974	0.605778926614987	0.1739152	0.5869576
0.65	0.3	0.4897056	0.636764	0.573319428571429	0.393056510721929	0.788445196113634	0.5923528	0.605041714285714	0.482729839319174	0.659611658322948	0.556027822256415	0.577106620885387	0.195225475156101	0.59761273757805	0.49846923789686	0.210083428571429	0.318250997002814	0.17895242288383	0.589476211441915	0.221317668799486	0.610658834399743	0.1847056	0.5923528
0.66	0.3	0.4917744	0.648837333333333	0.575538285714286	0.398741667172203	0.794874125068152	0.597528	0.61218780952381	0.490719876546124	0.663443218842243	0.562811238966722	0.583796886460353	0.208389177448996	0.604194588724498	0.506892891530242	0.224375619047619	0.325219595995796	0.190723356521982	0.595361678260991	0.230551302400713	0.615275651200356	0.195056	0.597528
0.67	0.3	0.48577	0.652176	0.585546857142857	0.406699012319373	0.799766547817086	0.6055356	0.618861428571429	0.496776192887072	0.671121662143197	0.569384698602805	0.590328797610088	0.221473113083476	0.610736556541738	0.512744252401478	0.237722857142857	0.33058823675899	0.203207622539644	0.601603811269822	0.247852034804802	0.623926017402401	0.2110712	0.6055356
0.68	0.3	0.4877664	0.664676	0.588052	0.41208679230145	0.805783252127436	0.6110392	0.626364	0.505491629269733	0.675987169315772	0.577327128497813	0.597657856395507	0.23460642426066	0.61730321213033	0.52159244889594	0.252728	0.338298657975179	0.215473955544628	0.607736977772314	0.257239257383335	0.628619628691667	0.2220784	0.6110392
0.69	0.3	0.4876268	0.673001333333333	0.591819428571429	0.418659748871897	0.811586995134351	0.616174	0.632410380952381	0.511983801751162	0.67889759543726	0.582176756140001	0.603044038736054	0.246840225897102	0.623420112948551	0.528513443593444	0.264820761904762	0.344135729926824	0.226362801388731	0.613181400694366	0.2678946760842	0.6339473380421	0.232348	0.616174
0.7	0.3	0.4786012	0.675469333333333	0.605770857142857	0.427864985357256	0.815832425535626	0.6266804	0.640620095238095	0.51954728269127	0.691098830829907	0.592026796860477	0.611821843703969	0.261674647711599	0.630837323855799	0.535282370678042	0.281240190476191	0.351058674880274	0.241554358781683	0.620777179390842	0.289593637905795	0.644796818952897	0.2533608	0.6266804
0.71	0.3	0.481448	0.688934666666667	0.607474857142857	0.433371072803834	0.822586390809587	0.6319128	0.648204761904762	0.528484772970365	0.69473892849537	0.599358283489223	0.618884397280345	0.275394170133288	0.637697085066644	0.54448192365588	0.296409523809524	0.359194944154171	0.254086499155783	0.627043249577891	0.298793605227522	0.649396802613761	0.2638256	0.6319128
0.72	0.3	0.4716072	0.688754666666667	0.621456	0.443157311467298	0.826017573443654	0.6416456	0.655105333333333	0.534901750958534	0.705025452849471	0.607299889795894	0.626256957858762	0.288847360570624	0.644423680285312	0.550123684223093	0.310210666666667	0.365184793801445	0.26804856106195	0.634024280530975	0.320001733973376	0.660000866986688	0.2832912	0.6416456
0.73	0.3	0.4756376	0.70334	0.621949142857143	0.448340971031182	0.832878669054736	0.6463664	0.662644571428571	0.543872605884158	0.708001530568255	0.614351227436453	0.633153072442273	0.302393507555086	0.651196753777543	0.559536324805071	0.325289142857143	0.373544911469683	0.280261124297698	0.640130562148849	0.327787335975283	0.663893667987642	0.2927328	0.6463664
0.74	0.3	0.4579808	0.698290666666667	0.645009142857143	0.461816487474339	0.835247820387264	0.6609936	0.671649904761905	0.552521132809437	0.724563970888276	0.626316671761404	0.643422504544874	0.319274036224256	0.659637018112128	0.566047829682325	0.34329980952381	0.38175664541592	0.299707997278346	0.649853998639173	0.360210519770251	0.680105259885126	0.3219872	0.6609936
0.75	0.3	0.465054	0.713294666666667	0.641334857142857	0.46592462593672	0.841999687906411	0.6629228	0.677314761904762	0.55924134800847	0.723911330465418	0.630239593887367	0.648117298787333	0.330340126274669	0.665170063137334	0.57413860275883	0.354629523809524	0.388220563584661	0.308191544804498	0.654095772402249	0.361946825169165	0.680973412584582	0.3258456	0.6629228
0.76	0.3	0.453038	0.713973333333333	0.658791428571429	0.478688684242228	0.845928640507568	0.675346	0.686382380952381	0.568772030423387	0.736738779941626	0.641283239974736	0.657996093778785	0.347755809940458	0.673877904970229	0.582304062110138	0.372764761904762	0.397456023499981	0.327041322947606	0.663520661473803	0.388650613309979	0.69432530665499	0.350692	0.675346
0.77	0.3	0.4556236	0.727532	0.660908571428571	0.48608050391712	0.852963437862721	0.6808956	0.694220285714286	0.577481228545829	0.74057990760358	0.648263716193228	0.665261474180771	0.362719260241788	0.681359630120894	0.591882635822776	0.388440571428571	0.4060424308801	0.340087960872604	0.670043980436302	0.398217169118113	0.699108584559057	0.3617912	0.6808956
0.78	0.3	0.447056	0.73054	0.674437142857143	0.49620611170843	0.856394979656589	0.691268	0.702488571428571	0.586893560540285	0.751073859086229	0.658433782309079	0.674107554692976	0.377792366027981	0.68889618301399	0.599911270840176	0.404977142857143	0.415369648510555	0.356935071071834	0.678467535535917	0.419961097823782	0.709980548911891	0.382536	0.691268
0.79	0.3	0.4452428	0.739757333333333	0.680977714285714	0.504374734198665	0.861701763121361	0.6986116	0.710367523809524	0.595636783526438	0.757593159743725	0.666495529544507	0.681823424899973	0.392304039379855	0.696152019689927	0.608644455187206	0.420735047619048	0.424208389454881	0.371120310701244	0.685560155350622	0.434117305416352	0.717058652708176	0.3972232	0.6986116
0.8	0.3	0.4461344	0.752064	0.684978285714286	0.512034712715885	0.868180959687043	0.705104	0.718521142857143	0.605233848074434	0.762376862898955	0.674387793395499	0.68954714902211	0.407522342652038	0.703761171326019	0.618423983894938	0.437042285714286	0.434013029453936	0.385519163487336	0.692759581743668	0.44606230644145	0.723031153220725	0.410208	0.705104
0.81	0.3	0.43809	0.755230666666667	0.697827428571429	0.52437706064113	0.871956398279522	0.7150484	0.726529047619048	0.614309117912995	0.771876630842375	0.683785072998723	0.698268655475291	0.423577030645052	0.711788515322526	0.626861382088328	0.453058095238095	0.443402079608167	0.402251875837283	0.701125937918642	0.466598494632888	0.733299247316444	0.4300968	0.7150484
0.82	0.3	0.43866	0.769205333333333	0.703002285714286	0.532478388728421	0.879061020541647	0.7228632	0.73610380952381	0.625287105638892	0.778273367238371	0.693176019137887	0.70726132196362	0.440705938428698	0.720352969214349	0.637875492183389	0.472207619047619	0.454919988247277	0.418829633252267	0.709414816626134	0.481030668362749	0.740515334181375	0.4457264	0.7228632
0.83	0.3	0.4411896	0.781882666666667	0.704821714285714	0.538650924519557	0.885361530661361	0.72794	0.743352190476191	0.633641699635792	0.781732724573329	0.699685405904473	0.713881316120162	0.454124765932628	0.727062382966314	0.646751774172215	0.486704380952381	0.463861460613581	0.430957575551301	0.715478787775651	0.489848058559493	0.744924029279747	0.45588	0.72794
0.84	0.3	0.437374	0.790521333333333	0.713974857142857	0.54934015034198	0.890705016601653	0.7369388	0.752248095238095	0.644147334906799	0.789576367368622	0.709287116116772	0.722897703170219	0.471052771267198	0.735526385633599	0.65684722203209	0.50449619047619	0.475210274489858	0.448177388372242	0.724088694186121	0.50750592151874	0.75375296075937	0.4738776	0.7369388
0.85	0.3	0.4299748	0.796072	0.726924	0.563031327628458	0.895004901023646	0.7476684	0.761498	0.655326203922969	0.79930847810258	0.720017756262617	0.732822044093304	0.489285126295196	0.744642563147598	0.667267653683516	0.522996	0.487514477163022	0.467498143040067	0.733749071520034	0.529187328918613	0.764593664459306	0.4953368	0.7476684
0.86	0.3	0.4333164	0.811776	0.728880571428571	0.569097779928163	0.902498759225778	0.7537492	0.770328285714286	0.665215223027584	0.803769105463772	0.727819047020212	0.740631646937233	0.504798105368482	0.752399052684241	0.677652556713961	0.540656571428572	0.498563480307917	0.481737947394695	0.740868973697348	0.539750256569929	0.769875128284964	0.5074984	0.7537492
0.87	0.3	0.4301556	0.820533333333333	0.737149142857143	0.58089051920858	0.907958402419462	0.7621644	0.778841238095238	0.675756704720561	0.810513777901659	0.736892341970949	0.749421731321661	0.521974126624652	0.760987063312326	0.688053533584967	0.557682476190476	0.510568503859507	0.498737288878937	0.749368644439469	0.555994485242068	0.777997242621034	0.5243288	0.7621644
0.88	0.3	0.422428	0.824774666666667	0.750006285714286	0.59556428626138	0.911652285151546	0.7724368	0.787390476190476	0.686483349576134	0.819677373374998	0.747051272006181	0.758930444722798	0.539688352415221	0.769844176207611	0.69816189725676	0.574780952380952	0.52292938267667	0.51737417088458	0.75868708544229	0.57671502055838	0.78835751027919	0.5448736	0.7724368
0.89	0.3	0.408858	0.829782666666667	0.771538285714286	0.6166971100467	0.91552431856878	0.7890116	0.800660476190476	0.703387158517018	0.835243592261587	0.763603662568012	0.773669922543185	0.56546991121562	0.78273495560781	0.713208014002742	0.601320952380952	0.54269613978511	0.546619357782137	0.773309678891069	0.610297219319718	0.805148609659859	0.5780232	0.7890116
0.9	0.3	0.405564	0.838822666666667	0.780118285714286	0.629247999940813	0.920691126228361	0.7977296	0.809470476190476	0.71483670227633	0.842099891359452	0.773209636334492	0.782856187265798	0.583212824579617	0.791606412289808	0.724323840008088	0.618940952380952	0.556560765693895	0.564687366594312	0.782343683297156	0.626897606079047	0.813448803039523	0.5954592	0.7977296
0.91	0.3	0.4046796	0.853726666666667	0.787769142857143	0.640945361494106	0.928055249248189	0.8075564	0.820747904761905	0.728358954912897	0.850070418324293	0.78449244474696	0.793704209691746	0.603964704467139	0.80198235223357	0.737746189657841	0.64149580952381	0.573132898819843	0.585405987079469	0.792702993539735	0.645143576621325	0.822571788310663	0.6151128	0.8075564
0.92	0.3	0.3919772	0.85718	0.807395428571429	0.664477818286147	0.931226419297963	0.8223308	0.832287714285714	0.744529236881145	0.863031692870519	0.799386998037401	0.807365517120832	0.628911147304513	0.814455573652257	0.752605272582898	0.664575428571429	0.593393012381864	0.612883212306665	0.806441606153332	0.674607002621309	0.837303501310655	0.6446616	0.8223308
0.93	0.3	0.384444	0.866548	0.822172	0.68500170074423	0.936568249463614	0.8354848	0.84436	0.761126717924031	0.873838555902945	0.813584923722204	0.820695397065425	0.654004646963378	0.827002323481689	0.768387001487241	0.68872	0.614809227275065	0.639408957702603	0.819704478851302	0.699828681738057	0.849914340869029	0.6709696	0.8354848
0.94	0.3	0.3819992	0.881408	0.832033142857143	0.700574411442117	0.943815899884524	0.8468456	0.856720571428572	0.777057770621975	0.882724486736197	0.826520412603236	0.833091334946365	0.677792402013802	0.838896201006901	0.783964873912883	0.713441142857143	0.635957016828631	0.66376069448031	0.831880347240155	0.720876122439939	0.86043806121997	0.6936912	0.8468456
0.95	0.3	0.3750876	0.892077333333333	0.846479428571429	0.722256125576428	0.949546698635548	0.8601588	0.869278380952381	0.794450817957769	0.893504302166843	0.841064293190662	0.846920382006748	0.704087427843312	0.852043713921656	0.800760755682792	0.738556761904762	0.659604325703368	0.691170430882355	0.845585215441177	0.746067389702094	0.873033694851047	0.7203176	0.8601588
0.96	0.3	0.3698688	0.908148	0.860822285714286	0.743966140853234	0.957305989174935	0.87502	0.884485142857143	0.814814242725879	0.905322558139091	0.857679628557538	0.862701226386152	0.734076444556085	0.867038222278043	0.820400161213911	0.768970285714286	0.688114517371037	0.72256607808178	0.86128303904089	0.77379066937503	0.886895334687515	0.75004	0.87502
0.97	0.3	0.356018	0.917774666666667	0.884734857142857	0.781121288360605	0.962604751834623	0.8946468	0.901254761904762	0.84099201171207	0.920902898495076	0.879125240773281	0.882895208783385	0.772302368290295	0.886151184145147	0.8451939774601	0.802509523809524	0.726410740223205	0.763558919811533	0.881779459905766	0.810704429380353	0.905352214690176	0.7892936	0.8946468
0.98	0.3	0.3477904	0.937224	0.904824	0.813464558626333	0.971626895974197	0.914544	0.921024	0.869103064873121	0.93643978103245	0.901500494847718	0.904181938765216	0.812884039832924	0.906442019916462	0.872212135116424	0.842048	0.769126612106648	0.806410666881906	0.903205333440953	0.847394999048153	0.923697499524077	0.829088	0.914544
0.99	0.3	0.3370148	0.958838666666667	0.929481142857143	0.857471090040718	0.98167348397095	0.9382884	0.944159904761905	0.903978110608202	0.954465650547516	0.928515383178115	0.930212026220256	0.863234683512217	0.931617341756109	0.906060651247694	0.88831980952381	0.825446650447731	0.858878126412295	0.929439063206148	0.89050718766259	0.945253593831295	0.8765768	0.9382884
0.5	0.4	0.5011712	0.501519	0.499060666666667	0.400307427990305	0.600315529021869	0.500044	0.500289833333333	0.442225297932566	0.541441900979627	0.483534948767863	0.491875755974878	0.000600364943237438	0.500300182471619	0.446531548402667	0.000579666666666666	0.284479813818422	0.000556497193371647	0.500278248596686	0.0152792096754105	0.507639604837705	8.79999999999956e-05	0.500044
0.51	0.4	0.4971432	0.505161	0.508202	0.406615013610382	0.606561283492336	0.5069856	0.5066815	0.447496274033004	0.549588700120627	0.490199915558147	0.498382020400417	0.0132662209817025	0.506633110490851	0.451657582890776	0.013363	0.288845655714126	0.0128465173386229	0.506423258669312	0.0295118334269605	0.51475591671348	0.0139712	0.5069856
0.52	0.4	0.4963472	0.512955	0.514724666666667	0.413758405823735	0.613511351502917	0.5140168	0.513839833333333	0.455010410601851	0.556414828696201	0.497701085724555	0.505696738312784	0.0274654649760367	0.513732732488018	0.459146490794725	0.0276796666666667	0.295085055326177	0.0266371607021827	0.513318580351091	0.0433012128592228	0.521650606429611	0.0280336	0.5140168
0.53	0.4	0.5039432	0.528366	0.512338666666667	0.420009417569425	0.620298478790658	0.5187496	0.520352333333333	0.464422231189921	0.556746783917477	0.502903774548107	0.511541710682667	0.0404941254336908	0.520247062716845	0.469255907725904	0.0407046666666667	0.303068715289755	0.0390697649998049	0.519534882499903	0.0525854223753724	0.526292711187686	0.0374992	0.5187496
0.54	0.4	0.4895308	0.5218	0.531982	0.427354166168757	0.626013069304383	0.5279092	0.526891	0.465975421455151	0.570737068978503	0.509612852622983	0.518174949661087	0.0535544862731497	0.526777243136575	0.47023339962595	0.053782	0.304404778550576	0.0519432221702	0.5259716110851	0.0733163397831333	0.536658169891567	0.0558184	0.5279092
0.55	0.4	0.5056912	0.54724	0.522008	0.433729338179528	0.634411661766652	0.5321008	0.534624	0.481128984179309	0.569148273936426	0.518969448744496	0.526630656061196	0.0686771133812115	0.534338556690606	0.485764082371308	0.069248	0.317188830207178	0.0664270660814801	0.53321353304074	0.0772762858778586	0.538638142938929	0.0642016	0.5321008
0.56	0.4	0.5019276	0.551195	0.530917333333333	0.440487316868623	0.640733408262828	0.5390284	0.541056166666667	0.486160711631189	0.576397430383976	0.524567427923353	0.532675513914341	0.0816396987230972	0.540819849361549	0.490953927633625	0.0821123333333333	0.321666464046086	0.0788790471426021	0.539439523571301	0.0924166572631099	0.546208328631555	0.0780568	0.5390284
0.57	0.4	0.4922632	0.549897	0.546159333333333	0.44809023175816	0.646661580411936	0.5476544	0.548028166666667	0.49036625021474	0.588434514396768	0.532478286071696	0.540067667208399	0.095382433651501	0.547691216825751	0.494644632039107	0.0960563333333333	0.325353665412277	0.0925607853329137	0.546280392666457	0.110536163781138	0.555268081890569	0.0953088	0.5476544
0.58	0.4	0.4944468	0.560815	0.549798666666667	0.455839447546129	0.654215206549067	0.5542052	0.555306833333333	0.498318396126301	0.592591904822226	0.538327613325341	0.546727475037078	0.110294323903368	0.555147161951684	0.503275540359792	0.110613666666667	0.332475642989846	0.106588339908188	0.553294169954094	0.124307174644719	0.56215358732236	0.1084104	0.5542052
0.59	0.4	0.499786	0.574943	0.550318666666667	0.462025485263603	0.661757629162005	0.5601684	0.562630833333333	0.50870270197195	0.596531620928691	0.546638874744015	0.554421565380974	0.12449202586534	0.56224601293267	0.51354744688147	0.125261666666667	0.341570559045957	0.120450236975353	0.560225118487677	0.134373683430472	0.567186841715236	0.1203368	0.5601684
0.6	0.4	0.4976576	0.580448	0.557536	0.468853916952812	0.6678764729477	0.5667008	0.568992	0.514471289467251	0.603195258954955	0.55272413351302	0.560690475176783	0.137303563715229	0.568651781857614	0.519510257309201	0.137984	0.346879655731476	0.132757861639513	0.566378930819756	0.147756327524836	0.573878163762418	0.1334016	0.5667008
0.61	0.4	0.496076	0.587458	0.564845333333333	0.475789662957799	0.674379817034311	0.5738904	0.576151666666667	0.522076556329299	0.6108435117364	0.560885702018325	0.568233733110931	0.151203214253652	0.575601607126826	0.526810039109818	0.152303333333333	0.35372298998086	0.146589999477011	0.573294999738506	0.161473359943421	0.580736679971711	0.1477808	0.5738904
0.62	0.4	0.5002848	0.600326	0.566409333333333	0.482448306477639	0.682587404516443	0.579976	0.583367666666667	0.531046562420291	0.614210584459948	0.567174697970107	0.57504403989998	0.165810495400282	0.582905247700141	0.536163422963941	0.166735333333333	0.361966895589658	0.160278691318392	0.580139345659196	0.17355564243834	0.58677782121917	0.159952	0.579976
0.63	0.4	0.4944788	0.60311	0.577942	0.490316757529094	0.688011608164949	0.5880092	0.590526	0.537443923275524	0.624191875476177	0.575743768462654	0.58277336724451	0.179651928415277	0.589825964207639	0.542037378494976	0.181052	0.367822968615933	0.174438741859414	0.587219370929707	0.189433392450693	0.594716696225347	0.1760184	0.5880092
0.64	0.4	0.4903536	0.607706	0.587881333333333	0.498648343585612	0.694638134617874	0.5958112	0.597793666666667	0.543708941028493	0.632474492021274	0.582774511636641	0.589985639575159	0.194379035046651	0.597189517523325	0.548401613935394	0.195587333333333	0.373798569892968	0.18870051990432	0.59435025995216	0.20581950092524	0.60290975046262	0.1916224	0.5958112
0.65	0.4	0.4944048	0.620155	0.589428666666667	0.504932626000945	0.702087676860067	0.6017192	0.604791833333333	0.552612689219469	0.636414837589224	0.589719065715515	0.596915783212422	0.208251483571776	0.604125741785888	0.557534708066178	0.209583666666667	0.382175256713687	0.201946664647959	0.60097333232398	0.216758894010746	0.608379447005373	0.2034384	0.6017192
0.66	0.4	0.495876	0.630755	0.594043333333333	0.511850845269866	0.709655852105923	0.608728	0.612399166666667	0.561497619811792	0.642483736384846	0.597645430794067	0.604588252929367	0.223103467972417	0.611551733986208	0.566356196301255	0.224798333333333	0.390636690811433	0.216475931019893	0.608237965509946	0.230039583297374	0.615019791648687	0.217456	0.608728
0.67	0.4	0.489986	0.633293	0.605552	0.520936656395376	0.715563573946326	0.6166484	0.6194225	0.567018711963168	0.651246795926101	0.6044166072359	0.611613582122118	0.237606689312487	0.618803344656244	0.572022868159307	0.238845	0.396111876051344	0.230516217001422	0.615258108500711	0.24706214047075	0.623531070235375	0.2332968	0.6166484
0.68	0.4	0.4990596	0.650951	0.602201333333333	0.525045178460977	0.724137193535041	0.6217012	0.626576166666667	0.577595871494265	0.653504093734327	0.611804175363332	0.618675590387179	0.251110017651391	0.625555008825696	0.582752297373592	0.253152333333333	0.406362105846139	0.243422945012208	0.621711472506104	0.254846220112518	0.627423110056259	0.2434024	0.6217012
0.69	0.4	0.4931076	0.653495	0.613817333333333	0.534081765855628	0.729883785741292	0.6296884	0.633656166666667	0.583666785771258	0.662178942770273	0.618921571291225	0.625849586070661	0.265569870500138	0.632784935250069	0.588681959785511	0.267312333333333	0.412386563991499	0.257724309456493	0.628862154728247	0.271938534926086	0.635969267463043	0.2593768	0.6296884
0.7	0.4	0.489438	0.658771	0.623450666666667	0.542723471685321	0.735946252412203	0.6375788	0.641110833333333	0.590622569945432	0.670756766400703	0.626710681646502	0.633470113350354	0.280344204658452	0.640172102329226	0.595636318566298	0.282221666666667	0.419454002148913	0.27238692506534	0.63619346253267	0.287740067519629	0.643870033759814	0.2751576	0.6375788
0.71	0.4	0.4887732	0.666646	0.629808666666667	0.550280235314287	0.742883559915171	0.6445436	0.648227333333333	0.598179219788437	0.677059660144928	0.633779908359032	0.640581085556812	0.294733021265699	0.64736651063285	0.603278481762319	0.296454666666667	0.427069024928045	0.286229150453053	0.643114575226527	0.301774778112092	0.650887389056046	0.2890872	0.6445436
0.72	0.4	0.4874212	0.67419	0.637091333333333	0.558014417230336	0.749316039190998	0.6519308	0.655640666666667	0.606142572887541	0.684232995923154	0.641558237472697	0.64809930264568	0.309213930884178	0.654606965442089	0.611078327960534	0.311281333333333	0.435178474948506	0.300728585769197	0.650364292884599	0.316259583602567	0.658129791801283	0.3038616	0.6519308
0.73	0.4	0.489634	0.685342	0.640838	0.564650283376455	0.756924689062472	0.6586396	0.66309	0.614997720210653	0.689669096389587	0.64907763605796	0.655490260847637	0.323807371452383	0.661903685726192	0.619955283940484	0.32618	0.444253753651734	0.314913103453457	0.657456551726729	0.328979491964055	0.664489745982027	0.3172792	0.6586396
0.74	0.4	0.475442	0.681845	0.66216	0.57789557689028	0.760441916742666	0.670034	0.6720025	0.621841407157582	0.704412791983428	0.659684737458623	0.665134058312496	0.34109667756494	0.67054833878247	0.625827945257749	0.344005	0.451443914376443	0.333829307744065	0.666914653872033	0.35285457021891	0.676427285109455	0.340068	0.670034
0.75	0.4	0.479186	0.693605	0.66376	0.584466445209096	0.768440307630854	0.675698	0.6786825	0.629765624272831	0.707981681840141	0.665583083487895	0.671569707203206	0.355049377233908	0.677524688616954	0.634365362371873	0.357365	0.459855324263221	0.346388551145075	0.673194275572537	0.36393679563637	0.681968397818185	0.351396	0.675698
0.76	0.4	0.4705352	0.694493	0.67877	0.596194023337516	0.773132144566766	0.6850592	0.6866315	0.636832185703168	0.718627541602358	0.674340816971735	0.679988043096735	0.371219892200607	0.685609946100303	0.641057002502779	0.373263	0.467416069423302	0.363016897111343	0.681508448555671	0.383564854815446	0.691782427407723	0.3701184	0.6850592
0.77	0.4	0.4752608	0.708456	0.680202666666667	0.60305726258562	0.78233287711746	0.691504	0.694329333333333	0.645908378239992	0.722986241921841	0.681260222241138	0.687390889202358	0.38690182885943	0.693450914429715	0.650794073301046	0.388658666666667	0.477347360534949	0.377259724727552	0.688629862363776	0.395792411552447	0.697896205776224	0.383008	0.691504
0.78	0.4	0.4705416	0.71414	0.691857333333333	0.612458531655235	0.787531978244695	0.7007704	0.702998666666667	0.655377951282584	0.732888181364418	0.691297868250519	0.696389074543908	0.402930742838436	0.701465371419218	0.659311638254899	0.405997333333333	0.487555812391257	0.394858583675841	0.697429291837921	0.413840126129422	0.706920063064711	0.4015408	0.7007704
0.79	0.4	0.4684316	0.721526	0.700298	0.621850148522132	0.794028014361378	0.7087892	0.710912	0.663618012205677	0.740617513734299	0.699339757789652	0.704389492202662	0.418740706269352	0.709370353134676	0.667624865267702	0.421824	0.49681186577368	0.41051167164323	0.705255835821615	0.429820568719214	0.714910284359607	0.4175784	0.7087892
0.8	0.4	0.4724056	0.735914	0.703266666666667	0.628498520457438	0.803152069145618	0.7163256	0.719590333333333	0.674144253731558	0.746453330622314	0.707906743628711	0.712804546174923	0.43532801703076	0.71766400851538	0.678148633811012	0.439180666666667	0.508612011522995	0.426778237948421	0.71338911897421	0.44382911690444	0.72191455845222	0.4326512	0.7163256
0.81	0.4	0.4645676	0.737399	0.71732	0.64091698075383	0.807425130166153	0.7253516	0.7273595	0.681439524048402	0.756279702204842	0.716378620146768	0.721078414319782	0.451424507079578	0.725712253539789	0.685276038084485	0.454719	0.51699646011817	0.443187903112635	0.721593951556318	0.462623005450601	0.7313115027253	0.4507032	0.7253516
0.82	0.4	0.4662292	0.750375	0.723201333333333	0.649739479529465	0.816508354937245	0.7340708	0.736788166666667	0.692392871171113	0.763608779093991	0.725803577950479	0.730377568582523	0.469831911854898	0.734915955927449	0.696201538294836	0.473576333333333	0.529641952254416	0.461326416661485	0.730663208330743	0.47936559804772	0.73968279902386	0.4681416	0.7340708
0.83	0.4	0.46716	0.760486	0.728390666666667	0.657364343121377	0.823922169815912	0.7412288	0.744438333333333	0.700897773754872	0.769822706293373	0.733298523728798	0.737924768242308	0.484964415441856	0.742482207720928	0.704886096395607	0.488876666666667	0.539703155493714	0.475988893533784	0.737994446766892	0.493255013762901	0.74662750688145	0.4824576	0.7412288
0.84	0.4	0.4684556	0.773287	0.734765333333333	0.665935083137933	0.832661783717748	0.750174	0.754026166666667	0.712057538322609	0.777561291149556	0.743041306327618	0.747346542205187	0.503254637086287	0.751627318543144	0.715812225490656	0.508052333333333	0.552943723105418	0.494478474979639	0.74723923748982	0.510344641468579	0.755172320734289	0.500348	0.750174
0.85	0.4	0.4654656	0.780224	0.744373333333333	0.67673826011432	0.838997877929431	0.7587136	0.762298666666667	0.720961662030277	0.785611635664339	0.751575219341862	0.755825805928508	0.520083069207008	0.760041534603504	0.724698611769196	0.524597333333333	0.563780819593323	0.511226768421268	0.755613384210634	0.527497558591649	0.763748779295825	0.5174272	0.7587136
0.86	0.4	0.465774	0.792538	0.752068666666667	0.68609136692823	0.847686061340222	0.7682564	0.772303333333333	0.732177588626987	0.794241238956401	0.761693440614235	0.765643691872322	0.539103812717671	0.769551906358835	0.735726091992927	0.544606666666667	0.57761951463062	0.530570166390957	0.765285083195479	0.545923062137144	0.772961531068572	0.5365128	0.7682564
0.87	0.4	0.4699524	0.807095	0.754809333333333	0.693082405224617	0.857607448534343	0.7757236	0.780952166666667	0.742319807692836	0.799858825358031	0.769775940479097	0.773954903578361	0.556215200682175	0.778107600341088	0.746181084033707	0.561904333333333	0.590323582139788	0.546656863322074	0.773328431661037	0.560113047549874	0.780056523774937	0.5514472	0.7757236
0.88	0.4	0.4594884	0.807251	0.772353333333333	0.709613546841513	0.86089672600414	0.7863124	0.789802166666667	0.751282447829978	0.811045255464587	0.779760209305675	0.783645815394129	0.574930714946793	0.787465357473396	0.754836610808895	0.579604333333333	0.60179559472524	0.566162859027673	0.783081429513837	0.582140492830891	0.791070246415446	0.5726248	0.7863124
0.89	0.4	0.4539024	0.815425	0.787112666666667	0.72480598551727	0.867944802371555	0.7984376	0.801268833333333	0.763696054940842	0.823049650154329	0.792086599788795	0.795463876464037	0.597517996568849	0.798758998284425	0.766892654937918	0.602537666666667	0.61786338640319	0.589661454799887	0.794830727399944	0.606213218828665	0.803106609414333	0.5968752	0.7984376
0.9	0.4	0.4536064	0.826852	0.795224	0.734946268831909	0.876061195818641	0.8078752	0.811038	0.774995232018241	0.831291838632355	0.80202529977354	0.8051498918916	0.616452234517511	0.808226117258755	0.777934232712546	0.622076	0.632742997459572	0.608958550108932	0.804479275054466	0.624552207141655	0.812276103570827	0.6157504	0.8078752
0.91	0.4	0.4532584	0.839521	0.80425	0.746754432927746	0.885381616619358	0.8183584	0.8218855	0.787245106903157	0.840553737127191	0.812918789036772	0.815950096158383	0.637860626404341	0.818930313202171	0.790179104615424	0.643771	0.649243927955744	0.63026695597441	0.815133477987205	0.645011304751137	0.822505652375568	0.6367168	0.8183584
0.92	0.4	0.4428668	0.842926	0.823839333333334	0.767154563243618	0.889859220814165	0.831474	0.833382666666667	0.800072441749645	0.853508798676042	0.825833232701918	0.828395957580341	0.661776025857793	0.830888012928896	0.802547070174945	0.666765333333333	0.6669225906315	0.655433174087947	0.827716587043974	0.671606139313545	0.835803069656772	0.662948	0.831474
0.93	0.4	0.4419548	0.855951	0.834042666666667	0.780993540695204	0.899434471324914	0.842806	0.844996833333333	0.813509581466429	0.863340916398843	0.837611333314835	0.840112544006402	0.68510718026406	0.84255359013203	0.815981713998721	0.689993666666667	0.685788327678516	0.678603047200906	0.839301523600453	0.693717891586303	0.846858945793152	0.685612	0.842806
0.94	0.4	0.440318	0.870188	0.846262	0.795650054566346	0.909350118174754	0.8558324	0.858225	0.828688440593952	0.874960432292914	0.85114927016907	0.853259368970188	0.710632882710288	0.855316441355144	0.830796653445101	0.71645	0.707634622884608	0.705009160816204	0.852504580408102	0.719120251328449	0.859560125664224	0.7116648	0.8558324
0.95	0.4	0.4359956	0.88079	0.860534	0.813251338393251	0.917614198790742	0.8686364	0.870662	0.843003660727746	0.886562276497885	0.864192701393574	0.866126076833663	0.735981809294073	0.867990904647036	0.845006279273507	0.741324	0.728795787533136	0.730675119145362	0.865337559572681	0.744408290358355	0.872204145179177	0.7372728	0.8686364
0.96	0.4	0.43736	0.900205	0.871203333333333	0.827846004336711	0.93073444737024	0.882804	0.885704166666667	0.860381357179045	0.898632891949515	0.879069213786061	0.880786443712511	0.764903465742888	0.882451732871444	0.862198227717701	0.771408333333333	0.755198129827782	0.759950316730137	0.879975158365069	0.7717535948595	0.88587679742975	0.765608	0.882804
0.97	0.4	0.4286212	0.910598	0.892696666666667	0.854436989998063	0.938980433749176	0.8998572	0.901647333333333	0.879579375367799	0.913965087972993	0.896430072468372	0.897805819612136	0.798280639860593	0.899140319930297	0.881044405122784	0.803294666666667	0.785295445266078	0.794219653660514	0.897109826830257	0.8054470412079	0.90272352060395	0.7997144	0.8998572
0.98	0.4	0.422666	0.928891	0.914817333333333	0.881913488960591	0.95165434275487	0.9204468	0.921854166666667	0.903548464588017	0.932173205329628	0.917633707492407	0.918478592071805	0.838579093562476	0.919289546781238	0.904473996589466	0.843708333333333	0.824234589941923	0.836019661348398	0.918009830674199	0.845709242702274	0.922854621351137	0.8408936	0.9204468
0.99	0.4	0.4182024	0.953059	0.938368666666667	0.913442397114712	0.968210389818231	0.9442448	0.945713833333333	0.932099242743434	0.952644275750132	0.942259019401008	0.942765527880483	0.886501486814499	0.943250743407249	0.932674291798097	0.891427666666667	0.873014567077602	0.884883989523955	0.942441994761977	0.891982572300464	0.945991286150232	0.8884896	0.9442448
0.5	0.5	0.5011708	0.501556	0.4992144	0.500392742356171	0.500417910198144	0.5003852	0.5003852	0.497575892005793	0.496496892934866	0.493554385559175	0.497007992675161	0.000789819065994405	0.500394909532997	0.499263879250699	0.000770399999999995	0.332225829667827	0.0007704	0.5003852	0.00721015047258535	0.503605075236293	0.000770399999999993	0.5003852
0.51	0.5	0.496828	0.5034416	0.5097856	0.506865804082354	0.506724503151238	0.5066136	0.5066136	0.501712122400327	0.505069619462231	0.500108518770489	0.503441113603169	0.01340406119123	0.506702030595615	0.503418863234533	0.0132272	0.335892283414993	0.0132272	0.5066136	0.01941087009612	0.50970543504806	0.0132272	0.5066136
0.52	0.5	0.4960368	0.509744	0.5176704	0.51419184858664	0.513953255017936	0.5137072	0.5137072	0.508527027897516	0.512621776130387	0.507429577777373	0.510701860092624	0.027768760121967	0.513884380060984	0.510227402545203	0.0274144	0.341977672969118	0.0274144	0.5137072	0.0333702980028909	0.516685149001446	0.0274144	0.5137072
0.53	0.5	0.5043964	0.524848	0.5160552	0.520914214811389	0.521296804551512	0.5204516	0.5204516	0.518854089833949	0.514494581933663	0.512999241582997	0.516937560781731	0.0415399184989716	0.520769959249486	0.520853233638674	0.0409032	0.351439787351392	0.0409032	0.5204516	0.0481079560789744	0.524053978039487	0.0409032	0.5204516
0.54	0.5	0.4904812	0.5176952	0.5367328	0.52874969785253	0.527509755881418	0.527214	0.527214	0.518831235762384	0.52786803308119	0.519655641811306	0.523722318512934	0.0553160257801807	0.52765801289009	0.521006295972507	0.054428	0.351452255464609	0.054428	0.527214	0.0617461764676086	0.530873088233804	0.054428	0.527214
0.55	0.5	0.5046028	0.5390824	0.5298768	0.53509050994246	0.53558131279762	0.5344796	0.5344796	0.533933351549602	0.529345092203869	0.529033023693185	0.532004347247214	0.0697941134398974	0.534897056719949	0.535502327014725	0.0689592	0.36499415432545	0.0689592	0.5344796	0.074406529789122	0.537203264894561	0.0689592	0.5344796
0.56	0.5	0.5012872	0.5423568	0.5397824	0.542183302321594	0.542394322763211	0.5410696	0.5410696	0.538397286057314	0.537143385522498	0.534815705550767	0.538292162796046	0.0833256965910169	0.541662848295509	0.540320178519977	0.0821392	0.369360258344346	0.0821392	0.5410696	0.088435972587721	0.54421798629386	0.0821392	0.5410696
0.57	0.5	0.4917412	0.5396552	0.5561728	0.549959810310265	0.548409157949754	0.547914	0.547914	0.541046825802034	0.548861300831051	0.542394587478919	0.545505341139828	0.0970722951500515	0.548536147575026	0.542913855285802	0.095828	0.371826058126483	0.095828	0.547914	0.101522576945119	0.550761288472559	0.095828	0.547914
0.58	0.5	0.4956124	0.5507576	0.5595328	0.557699504389775	0.556451926511904	0.5551452	0.5551452	0.549331243523074	0.553440991960085	0.548194911267119	0.552207820978005	0.112167905561317	0.556083952780659	0.551757129179074	0.1102904	0.379874308328108	0.1102904	0.5551452	0.117446206954222	0.558723103477111	0.1102904	0.5551452
0.59	0.5	0.5018536	0.5647376	0.5610304	0.564435973960441	0.564911617515821	0.562884	0.562884	0.56068308441847	0.558911264453856	0.557275239192623	0.560563729678096	0.127519988200057	0.563759994100028	0.562624975663744	0.125768	0.390466303444366	0.125768	0.562884	0.131700622062354	0.565850311031177	0.125768	0.562884
0.6	0.5	0.498716	0.5675584	0.5701264	0.571392984512875	0.570896366359409	0.5688424	0.5688424	0.564621785042343	0.565978564811652	0.562375521375085	0.566247140685567	0.139904254827876	0.569952127413938	0.567007802491586	0.1376848	0.394547842245028	0.1376848	0.5688424	0.144367034779411	0.572183517389706	0.1376848	0.5688424
0.61	0.5	0.4978288	0.5740984	0.5784408	0.578776962741684	0.578135715956855	0.5762696	0.5762696	0.572176725792187	0.574295871642925	0.57087340154801	0.574156390177566	0.154677751595329	0.577338875797664	0.574289708691446	0.1525392	0.401753023976662	0.1525392	0.5762696	0.158360280293454	0.579180140146727	0.1525392	0.5762696
0.62	0.5	0.504586	0.58802	0.578848	0.585114894413463	0.587021722614245	0.583434	0.583434	0.582299813956653	0.578004724987216	0.577556743938289	0.581220501572501	0.16939877835842	0.58469938917921	0.58441793862539	0.166868	0.411668456663869	0.166868	0.583434	0.173015738756807	0.586507869378404	0.166868	0.583434
0.63	0.5	0.4971428	0.587332	0.5930464	0.593243398685772	0.592132197326277	0.5901892	0.5901892	0.586229993910829	0.588460360869704	0.585250405716083	0.588380227066456	0.182822743945256	0.591411371972628	0.588246940446292	0.1803784	0.415513059849728	0.1803784	0.5901892	0.185839249638817	0.592919624819409	0.1803784	0.5901892
0.64	0.5	0.4933756	0.5911888	0.6044376	0.601815026780488	0.599344976102034	0.5978132	0.5978132	0.592169437924183	0.597748080647107	0.592892565086479	0.596087871174784	0.198319969892639	0.59915998494632	0.594318958519509	0.1956264	0.42158802985535	0.1956264	0.5978132	0.201063596328832	0.600531798164416	0.1956264	0.5978132
0.65	0.5	0.4994184	0.6043976	0.6055608	0.608064015624824	0.607700147943236	0.6049792	0.6049792	0.602103198972796	0.602421443782964	0.600385185205916	0.603441529494502	0.212799792181061	0.606399896090531	0.604155503606619	0.2099584	0.431530823217022	0.2099584	0.6049792	0.215179966616564	0.607589983308282	0.2099584	0.6049792
0.66	0.5	0.505556	0.6180472	0.6069352	0.614162847671073	0.616847465005745	0.6124912	0.6124912	0.612200371609202	0.607589040915126	0.608137940765896	0.611103938622579	0.227924071745348	0.613962035872674	0.614141369499052	0.2249824	0.441872724526025	0.2249824	0.6124912	0.229951198420216	0.614975599210108	0.2249824	0.6124912
0.67	0.5	0.4970892	0.6164448	0.6222664	0.62396301619595	0.622526375286552	0.6193556	0.6193556	0.615058984628465	0.617467721016987	0.614230215176627	0.617808905162256	0.242505591470392	0.621252795735196	0.617612134094209	0.2387112	0.44512792441183	0.2387112	0.6193556	0.244621950351838	0.622310975175919	0.2387112	0.6193556
0.68	0.5	0.507142	0.6338056	0.6195216	0.628361162071303	0.632239349490543	0.6266636	0.6266636	0.626700994526478	0.62126957720598	0.62227404442912	0.625415778842684	0.256874986160586	0.628437493080293	0.628877066515602	0.2533272	0.457178797407246	0.2533272	0.6266636	0.258447812064849	0.629223906032425	0.2533272	0.6266636
0.69	0.5	0.5005616	0.6342432	0.63312	0.637507626568173	0.638149662648602	0.6336816	0.6336816	0.631173972832263	0.630501488141423	0.629048967398392	0.63244752363891	0.271393061233573	0.635696530616786	0.633511082403276	0.2673632	0.461945434888708	0.2673632	0.6336816	0.272768852494619	0.63638442624731	0.2673632	0.6336816
0.7	0.5	0.5009668	0.64238	0.6404464	0.645028208604864	0.645511955242475	0.6414132	0.6414132	0.639231831477595	0.638681228813845	0.637458199201161	0.640438026148883	0.286577007502883	0.643288503751442	0.641442136764784	0.2828264	0.470600859495029	0.2828264	0.6414132	0.287503222965833	0.643751611482917	0.2828264	0.6414132
0.71	0.5	0.4990748	0.6478256	0.649676	0.652942995923174	0.652482687125597	0.6487508	0.6487508	0.646015697901451	0.646781234089577	0.645040536445322	0.647914513853626	0.301382342667531	0.650691171333766	0.648186314987252	0.2975016	0.477903462454344	0.2975016	0.6487508	0.302026799297438	0.651013399648719	0.2975016	0.6487508
0.72	0.5	0.5033	0.6589936	0.6523936	0.659085571703296	0.661328508350644	0.6556936	0.6556936	0.654342280942417	0.652003537981099	0.651738239734935	0.654880218642338	0.315789116644503	0.657894558322251	0.656672175659185	0.3113872	0.487068525543913	0.3113872	0.6556936	0.316201625833988	0.658100812916994	0.3113872	0.6556936
0.73	0.5	0.5031192	0.6671872	0.6609488	0.666862446539848	0.668895999726941	0.664068	0.664068	0.663217465203344	0.66101967331751	0.66108389340765	0.663546869824073	0.331887162209402	0.665943581104701	0.665113003847368	0.328136	0.496709875310439	0.328136	0.664068	0.331918234410234	0.665959117205117	0.328136	0.664068
0.74	0.5	0.4915056	0.663208	0.6801968	0.678617488386156	0.672799216726894	0.6717024	0.6717024	0.666797461460002	0.672726073701881	0.668738184135808	0.671246394821903	0.347322617258808	0.673661308629404	0.668841323731418	0.3434048	0.500858376074944	0.3434048	0.6717024	0.34712811455922	0.67356405727961	0.3434048	0.6717024
0.75	0.5	0.4923156	0.6714512	0.68682	0.686334154858642	0.680641181950927	0.6791356	0.6791356	0.674660246200521	0.679623426854022	0.676120331506902	0.678740143790542	0.362532945705893	0.681266472852947	0.67676445196817	0.3582712	0.509695012319067	0.3582712	0.6791356	0.362103295881689	0.681051647940844	0.3582712	0.6791356
0.76	0.5	0.4888912	0.6751952	0.6974128	0.695960626665869	0.687624887016421	0.686304	0.686304	0.680155240884238	0.687729950152904	0.682760902005461	0.685936420574214	0.377968338073564	0.688984169036782	0.68284264723804	0.372608	0.516261465740052	0.372608	0.686304	0.377124715162186	0.688562357581093	0.372608	0.686304
0.77	0.5	0.4958856	0.6903568	0.6985856	0.701392134152889	0.698296689453858	0.6944712	0.6944712	0.690724925010205	0.693884654245324	0.691264971086509	0.694237705613259	0.394203487181714	0.697101743590857	0.693279318985552	0.3889424	0.528463644851631	0.3889424	0.6944712	0.393102765310843	0.696551382655421	0.3889424	0.6944712
0.78	0.5	0.4938516	0.697236	0.7095328	0.710015615245258	0.704885388305872	0.7033844	0.7033844	0.700083741170212	0.703705112756703	0.701235511642526	0.703337985143812	0.410779486115087	0.705389743057543	0.70184852551851	0.4067688	0.539007275896612	0.4067688	0.7033844	0.409671093736168	0.704835546868084	0.4067688	0.7033844
0.79	0.5	0.4947996	0.7059624	0.7163632	0.717984307158597	0.713565850056308	0.7111628	0.7111628	0.707909212334201	0.711143819796087	0.708798031417559	0.711151882218274	0.426845752863441	0.713422876431721	0.709927463609201	0.4223256	0.548496457173562	0.4223256	0.7111628	0.425474160642925	0.712737080321463	0.4223256	0.7111628
0.8	0.5	0.4963628	0.7162352	0.7235096	0.725750638915787	0.722560899777719	0.7198724	0.7198724	0.71735875579217	0.719544403632701	0.717844181091062	0.719944506159846	0.443944678941823	0.721972339470912	0.7191649149827	0.4397448	0.55981310510219	0.4397448	0.7198724	0.442481053468681	0.72124052673434	0.4397448	0.7198724
0.81	0.5	0.4948932	0.7225336	0.7327472	0.734996654303623	0.730303487874485	0.7276404	0.7276404	0.72448582515221	0.727698031960934	0.725461610221658	0.727818554865023	0.460200959467602	0.730100479733801	0.726612725721324	0.4552808	0.568631552355155	0.4552808	0.7276404	0.45827174289592	0.72913587144796	0.4552808	0.7276404
0.82	0.5	0.49928	0.7365312	0.7379712	0.74218692104111	0.741549975716607	0.7372512	0.7372512	0.735796650969067	0.736070079383536	0.735429170207754	0.737504841589514	0.479052447037576	0.739526223518788	0.73757109762283	0.4745024	0.582433326376506	0.4745024	0.7372512	0.477063768579516	0.738531884289758	0.4745024	0.7372512
0.83	0.5	0.5018544	0.7470536	0.7433448	0.748646125890432	0.750626585083001	0.7451992	0.7451992	0.74435267584805	0.743634619096777	0.743540882416417	0.745490400341216	0.49475869881965	0.747379349409825	0.746091190137144	0.4903984	0.593296177415386	0.4903984	0.7451992	0.492728713175519	0.746364356587759	0.4903984	0.7451992
0.84	0.5	0.503906	0.7582504	0.7504384	0.756964122289589	0.761120617088524	0.7543444	0.7543444	0.754214932255292	0.752126388662399	0.752760864431642	0.754734974090042	0.513325950235552	0.756662975117776	0.755905909199405	0.5086888	0.605764304761693	0.5086888	0.7543444	0.510977069550857	0.755488534775429	0.5086888	0.7543444
0.85	0.5	0.5012376	0.764376	0.7619008	0.767200035828473	0.76844844337795	0.7631384	0.7631384	0.762381108578251	0.761676758065055	0.761651312693296	0.76357480349723	0.530892203562409	0.765446101781204	0.764077374469975	0.5262768	0.616375821772028	0.5262768	0.7631384	0.52843033554256	0.76421516777128	0.5262768	0.7631384
0.86	0.5	0.502436	0.7743432	0.7694712	0.775450455282233	0.77814909873994	0.7719072	0.7719072	0.771397532967428	0.77024554574146	0.770468033632514	0.772418764848126	0.548633717108326	0.774316858554163	0.773139521711561	0.5438144	0.6282613272054	0.5438144	0.7719072	0.545921965544592	0.772960982772296	0.5438144	0.7719072
0.87	0.5	0.5132428	0.7949072	0.7684216	0.778940267848628	0.793852564391514	0.7816644	0.7816644	0.783917161486589	0.777435198017892	0.780362350559823	0.782204399520079	0.567984339802194	0.783992169901097	0.785416103204955	0.5633288	0.644821505972438	0.5633288	0.7816644	0.565240474342684	0.782620237171342	0.5633288	0.7816644
0.88	0.5	0.5056512	0.7958472	0.7845448	0.792203367886416	0.798774997296365	0.790196	0.790196	0.790517800894357	0.787768220553312	0.788812468619945	0.790837512425123	0.585584160797668	0.792792080398834	0.792264435711453	0.580392	0.653938587871799	0.580392	0.790196	0.582415493488066	0.791207746744033	0.580392	0.790196
0.89	0.5	0.4988236	0.800468	0.8028208	0.806846193840426	0.805553839514716	0.8016444	0.8016444	0.800441598494558	0.801252577566371	0.800630459021101	0.802280262492451	0.607793645458207	0.803896822729103	0.802043712395197	0.6032888	0.667677706474487	0.6032888	0.8016444	0.604847661814234	0.802423830907117	0.6032888	0.8016444
0.9	0.5	0.503944	0.8157128	0.8078248	0.813440191292762	0.818350983376027	0.8117688	0.8117688	0.811945071148803	0.810275673820128	0.810944372690189	0.812390877025533	0.627625428800603	0.813812714400302	0.813257862326095	0.6235376	0.683628194361482	0.6235376	0.8117688	0.624829210765147	0.812414605382574	0.6235376	0.8117688
0.91	0.5	0.5050584	0.8277216	0.8176048	0.82339552089689	0.829958959603279	0.8226632	0.8226632	0.823063970625694	0.821088060148296	0.82193761864015	0.823305969595644	0.649304029951468	0.824652014975734	0.824308603498008	0.6453264	0.699517100057118	0.6453264	0.8226632	0.646479076873576	0.823239538436788	0.6453264	0.8226632
0.92	0.5	0.4944624	0.828376	0.8394512	0.841351249491602	0.834082731414493	0.8339136	0.8339136	0.832290210830459	0.83447688529476	0.833260046775433	0.83454013381913	0.671585314344246	0.835792657172123	0.833571582847076	0.6678272	0.713115615512334	0.6678272	0.8339136	0.668860489546322	0.834430244773161	0.6678272	0.8339136
0.93	0.5	0.4986136	0.8440432	0.846816	0.850373611772548	0.84838642439045	0.8454296	0.8454296	0.84474899945255	0.845135133355121	0.844840490162785	0.846124177694584	0.694771655259312	0.847385827629656	0.845975595074699	0.6908592	0.73145349704626	0.6908592	0.8454296	0.691814613950894	0.845907306975447	0.6908592	0.8454296
0.94	0.5	0.500088	0.8588048	0.8586288	0.86198476246431	0.862076295398239	0.8587168	0.8587168	0.85839204215248	0.858337137213898	0.858300691155296	0.859337753476713	0.720725278518905	0.860362639259452	0.859391640415985	0.7174336	0.752073038328214	0.7174336	0.8587168	0.718128279493526	0.859064139746763	0.7174336	0.8587168
0.95	0.5	0.4979084	0.8692336	0.8734168	0.876064048483269	0.873087820642969	0.8713252	0.8713252	0.87064449784485	0.871379259387889	0.870959001606751	0.871955234213678	0.74587826219469	0.872939131097345	0.871644439147677	0.7426504	0.771151351967571	0.7426504	0.8713252	0.743267615876918	0.871633807938459	0.7426504	0.8713252
0.96	0.5	0.5036244	0.8897496	0.8825008	0.88625656955448	0.891750566376616	0.8861252	0.8861252	0.886349904558559	0.885395598787891	0.885832515590397	0.886698802741396	0.775106337024059	0.887553168512029	0.887174876425941	0.7722504	0.796089542161814	0.7722504	0.8861252	0.772746405552242	0.886373202776121	0.7722504	0.8861252
0.97	0.5	0.500618	0.9028272	0.9015912	0.904399652042514	0.905245350740412	0.9022092	0.9022092	0.902149922092612	0.901880577679535	0.901987833514317	0.902751999487123	0.807013250465023	0.903506625232512	0.902880555482685	0.8044184	0.821908081012764	0.8044184	0.9022092	0.804799610667371	0.902399805333686	0.8044184	0.9022092
0.98	0.5	0.498526	0.9206912	0.9236392	0.924982124663818	0.922479334369544	0.9221652	0.9221652	0.921962711933723	0.922201012841963	0.922073516495822	0.922510672885867	0.845890941290404	0.922945470645202	0.922399294267878	0.8443304	0.855326847907029	0.8443304	0.9221652	0.844495867191749	0.922247933595875	0.8443304	0.9221652
0.99	0.5	0.5017628	0.9480864	0.9445608	0.945684069180051	0.948716793333698	0.9463236	0.9463236	0.946424978339502	0.946157530773901	0.946288904891471	0.946525410530871	0.893522154038358	0.946761077019179	0.946654991190439	0.8926472	0.898361336474451	0.8926472	0.9463236	0.892711557900377	0.946355778950188	0.8926472	0.9463236
0.5	0.6	0.5011708	0.501564666666667	0.49942	0.60049867079455	0.400506495013197	0.5007068	0.500492333333333	0.542930477032031	0.441600060459835	0.483738005515612	0.49207553033776	0.000994231825041447	0.500497115912521	0.546932535510917	0.000984666666666663	0.374206202939966	0.000948874676926508	0.500474437338463	0.017153897587781	0.50857694879389	0.0014136	0.5007068
0.51	0.6	0.4968732	0.502206666666667	0.511127	0.606652702516691	0.406502477571646	0.5057748	0.506666833333333	0.545826373661837	0.450055346529628	0.490186254306722	0.498367662619526	0.0132407370269979	0.506620368513499	0.550069484639776	0.0133336666666667	0.376931260863133	0.0127902353932122	0.506395117696606	0.0262500668287166	0.513125033414358	0.0115496	0.5057748
0.52	0.6	0.4970412	0.507858666666667	0.519185	0.613420197798	0.413229408653199	0.5123892	0.513521833333333	0.552045506929301	0.457373641465966	0.497275196847733	0.505322826356262	0.0268377665450665	0.513418883272533	0.556278692328101	0.0270436666666667	0.382798726241206	0.0259568456293563	0.512978422814678	0.0391239807219849	0.519561990360993	0.0247784	0.5123892
0.53	0.6	0.5044732	0.520986666666667	0.520297	0.620270274005022	0.42062106388951	0.5207108	0.520641833333333	0.562046807705098	0.461495925301766	0.503393912255306	0.511933080214562	0.0410755046601819	0.520537752330091	0.566285660796004	0.0412836666666667	0.39261664941337	0.0397420662926811	0.519871033146341	0.0578388836500464	0.528919441825023	0.0414216	0.5207108
0.54	0.6	0.4900692	0.51201	0.542842	0.627789546468975	0.426636523800116	0.5243428	0.527426	0.559377333052762	0.473982906535067	0.509617833458968	0.518438043064	0.0546184454649294	0.527309222732465	0.564562585127407	0.054852	0.390149856758861	0.052503700056963	0.526251850028482	0.0627262356880729	0.531363117844037	0.0486856	0.5243428
0.55	0.6	0.5059664	0.533738666666667	0.535692	0.633743794336894	0.434524989747657	0.53452	0.534715333333333	0.576122669213173	0.476810196118946	0.519316417628184	0.526851287193559	0.0688320762020063	0.534416038101003	0.57989788811441	0.0694306666666667	0.405926748953273	0.0668483690542092	0.533424184527105	0.0839403954403485	0.541970197720174	0.06904	0.53452
0.56	0.6	0.5019768	0.535069333333333	0.547662	0.640626417032712	0.441124522556687	0.5401064	0.541365666666667	0.579095156203505	0.485113509136749	0.525197242947504	0.533138435695172	0.0822147431770594	0.54110737158853	0.583420962633424	0.0827313333333333	0.409141145120917	0.0795875456003178	0.539793772800159	0.0949482649561699	0.547474132478085	0.0802128	0.5401064
0.57	0.6	0.4943284	0.532848666666667	0.563452	0.647960855147659	0.446964308911501	0.54509	0.548150333333333	0.580884530492488	0.495377213374454	0.532305973546255	0.540024062447349	0.0955936263852236	0.547796813192612	0.58558831314202	0.0963006666666667	0.410868393326236	0.0923666272110757	0.546183313605538	0.103215698545712	0.551607849272856	0.09018	0.54509
0.58	0.6	0.4973488	0.541502	0.568881	0.655048167370674	0.45454179508045	0.5524536	0.5551915	0.587907221415294	0.501305047417082	0.538179513435798	0.546557333179732	0.109948394514408	0.554974197257204	0.593009724794123	0.110383	0.418275321401002	0.106032194485062	0.553016097242531	0.119425278462227	0.559712639231114	0.1049072	0.5524536
0.59	0.6	0.5026148	0.552916666666667	0.572838	0.661678998604225	0.46241722656001	0.5608852	0.562877333333333	0.598488401171795	0.50808265642649	0.547273910982701	0.554847246832176	0.124897608863064	0.562448804431532	0.602852762905562	0.125754666666667	0.428467377747913	0.120955149810654	0.560477574905327	0.13575659271187	0.567878296355935	0.1217704	0.5608852
0.6	0.6	0.4985772	0.553799333333333	0.584256	0.668561809218721	0.468273128337848	0.565982	0.569027666666667	0.600859772193124	0.515884475378755	0.552358416247725	0.560526646346073	0.137368353058276	0.568684176529138	0.605899949785212	0.138055333333333	0.431366991675733	0.132670458804141	0.566335229402071	0.145988552823873	0.572994276411937	0.131964	0.565982
0.61	0.6	0.503554	0.564393333333333	0.587705	0.674561912584222	0.475834442782766	0.573718	0.576049166666667	0.61000753343937	0.522049527843395	0.560258429603862	0.567913733979717	0.151209976952518	0.575604988476259	0.61467747831045	0.152098333333333	0.440590920806563	0.146444421314223	0.573222210657111	0.161721886598809	0.580860943299405	0.147436	0.573718
0.62	0.6	0.5081824	0.574670666666667	0.59155	0.680637993932474	0.483871545894423	0.5814224	0.583110333333333	0.618922029634174	0.527910415470175	0.567488782562429	0.575098124779112	0.165279569924264	0.582639784962132	0.623242722290492	0.166220666666667	0.44966390890338	0.160257028605026	0.580128514302513	0.177326157135597	0.588663078567798	0.1628448	0.5814224
0.63	0.6	0.5018668	0.57401	0.606348	0.688470678095792	0.489473183968603	0.5869452	0.590179	0.621901686668401	0.537838234467723	0.574861650369187	0.582198247641542	0.179111825595074	0.589555912797537	0.626524652329468	0.180358	0.452755908742104	0.173477288630915	0.586738644315458	0.18694523555991	0.593472617779955	0.1738904	0.5869452
0.64	0.6	0.498478	0.576755333333333	0.618938	0.696503872494954	0.496503735395397	0.5936284	0.597846666666667	0.626812405422107	0.547209587590876	0.582457560880462	0.589802107660481	0.194294702840713	0.597147351420356	0.63166651324182	0.195693333333333	0.457998765739807	0.188028351879007	0.594014175939504	0.199479663333447	0.599739831666724	0.1872568	0.5936284
0.65	0.6	0.5051444	0.588937333333333	0.620545	0.70221796412417	0.50458110016308	0.6015804	0.604741166666667	0.636361926106256	0.55258286619903	0.58973450389554	0.596884768966833	0.20809365081264	0.60404682540632	0.640924076157947	0.209482333333333	0.468092963259264	0.20172491010233	0.600862455051165	0.216274047997083	0.608137023998541	0.2031608	0.6015804
0.66	0.6	0.508322	0.598254666666667	0.626577	0.70875090951781	0.512825725945551	0.6095836	0.612415833333333	0.644869902596978	0.560152646657738	0.597937823755833	0.604759366406657	0.223149561457489	0.611574780728744	0.649142980095485	0.224831666666667	0.477200484020534	0.216773863514965	0.608386931757483	0.232205924227799	0.6161029621139	0.2191672	0.6095836
0.67	0.6	0.5041752	0.599542666666667	0.638876	0.716941006096732	0.519637452731787	0.615276	0.619209333333333	0.647679725954156	0.568328661035887	0.603413575438824	0.611063077246052	0.237414368795739	0.618707184397869	0.652880445573759	0.238418666666667	0.480845191341159	0.229673495374956	0.614836747687478	0.24390689024911	0.621953445124555	0.230552	0.615276
0.68	0.6	0.5135304	0.614546	0.637993	0.721093828430665	0.528795763618822	0.6239248	0.6262695	0.659043226130231	0.573658502823433	0.611729470203975	0.618665194875224	0.251133243403937	0.625566621701969	0.663384598570602	0.252539	0.493019352353763	0.244085123831915	0.622042561915958	0.261688636762667	0.630844318381334	0.2478496	0.6239248
0.69	0.6	0.5099968	0.616571333333333	0.649865	0.728947684627703	0.53540167323442	0.6298888	0.633218166666667	0.663018379777289	0.581949841777718	0.618086715118807	0.625387775122039	0.26529390074599	0.632646950372995	0.667836231389344	0.266436333333333	0.497619792064023	0.257205875718625	0.628602937859312	0.273242532884758	0.636621266442379	0.2597776	0.6298888
0.7	0.6	0.5106036	0.623856	0.659275	0.736364618545626	0.54303230184948	0.6380236	0.6415655	0.671030990061838	0.591348157198965	0.627266440525571	0.633940251759243	0.281176881091982	0.640588440545991	0.675508938630492	0.283131	0.5064477429973	0.27334051758496	0.63667025879248	0.288662749154738	0.644331374577369	0.2760472	0.6380236
0.71	0.6	0.512306	0.631416	0.666359	0.742621588781899	0.550565724099379	0.6453932	0.6488875	0.678519675777832	0.599039675086903	0.635141535651187	0.641425986254981	0.295427050495651	0.647713525247825	0.682730144417638	0.297775	0.514764026000611	0.287621814521648	0.643810907260824	0.303054345826374	0.651527172913187	0.2907864	0.6453932
0.72	0.6	0.5178936	0.642544666666667	0.669083	0.748004941823245	0.560225088650902	0.65316	0.655813833333333	0.686700003901277	0.605166701733047	0.642073749209351	0.648510224603643	0.309847099052383	0.654923549526191	0.690939462139884	0.311627666666667	0.524402676529572	0.301757217514955	0.650878608757478	0.319589782658334	0.659794891329167	0.30632	0.65316
0.73	0.6	0.5151936	0.646371333333333	0.681573	0.75598121719626	0.566680275753983	0.660452	0.663972166666667	0.693065370711944	0.614932692045177	0.650683812673831	0.656655948049832	0.325245306176454	0.662622653088227	0.697087255519	0.327944333333333	0.531506008893101	0.317109446814395	0.658554723407198	0.332870464900498	0.666435232450249	0.320904	0.660452
0.74	0.6	0.5085296	0.645290666666667	0.696612	0.764805017259382	0.571785242031207	0.6658192	0.670951333333333	0.695790609688839	0.623981239271899	0.656921438147756	0.663258466694518	0.339166930818878	0.669583465409439	0.700372501154354	0.341902666666667	0.534922619229663	0.329837625459588	0.664918812729794	0.342644562917048	0.671322281458524	0.3316384	0.6658192
0.75	0.6	0.5132048	0.656529333333333	0.701782	0.771002254148697	0.581439801708448	0.6746304	0.679155666666667	0.705252997064874	0.631968331092641	0.665714441985227	0.671690751619787	0.355303215374538	0.677651607687269	0.70947119649074	0.358311333333333	0.545960491017438	0.346232395723631	0.673116197861816	0.360419460694492	0.680209730347246	0.3492608	0.6746304
0.76	0.6	0.5080128	0.656746	0.715087	0.779906096721065	0.587520805988874	0.6800824	0.6859165	0.708147279085654	0.640223997260696	0.671444984433106	0.678109956618283	0.369541002767637	0.684770501383818	0.713180026353388	0.371833	0.549819579152807	0.358740482916486	0.679370241458243	0.371035672535032	0.685517836267516	0.3601648	0.6800824
0.77	0.6	0.5174364	0.672924666666667	0.715796	0.784340455420733	0.599442933252778	0.6900732	0.694360333333333	0.719725838483357	0.647908336671085	0.68102846051839	0.687058976493659	0.386172093921074	0.693086046960537	0.724129242507112	0.388720666666667	0.563764727479986	0.376439928605934	0.688219964302967	0.391733615332588	0.695866807666294	0.3801464	0.6900732
0.78	0.6	0.5187632	0.680962666666667	0.724536	0.790832481373435	0.607171852314721	0.698392	0.702749333333333	0.728389196960816	0.656927663406654	0.690200332981846	0.695532126682648	0.401681379901175	0.700840689950587	0.732118483023991	0.405498666666667	0.573842693609377	0.392645596207366	0.696322798103683	0.407432014830762	0.703716007415381	0.396784	0.698392
0.79	0.6	0.5191736	0.688152666666667	0.734295	0.798704107914267	0.616078472354788	0.7066096	0.711223833333333	0.735632735890579	0.666287554548129	0.698625629315128	0.703955652076771	0.418536856919037	0.709268428459519	0.7394938966544	0.422447666666667	0.583054379492088	0.409217449990732	0.704608724995366	0.423754373096169	0.711877186548084	0.4132192	0.7066096
0.8	0.6	0.5236632	0.699387333333333	0.739923	0.804550044770316	0.626497865370653	0.7156016	0.719655166666667	0.74501721653332	0.674802262733646	0.707644555377438	0.712616781717037	0.435084867143056	0.717542433571528	0.748467414252204	0.439310333333333	0.594670806842471	0.426207715051054	0.713103857525527	0.441765318635692	0.720882659317846	0.4312032	0.7156016
0.81	0.6	0.5225068	0.704196	0.750027	0.812521234797156	0.634487387740095	0.7225284	0.7271115	0.750537572528535	0.683199717763122	0.714711610924981	0.719999800882043	0.450527031172589	0.725263515586294	0.754413888074861	0.454223	0.601962537922998	0.440606120229015	0.720303060114508	0.455546990459177	0.727773495229588	0.4450568	0.7225284
0.82	0.6	0.52537	0.714779333333333	0.758744	0.819642988136273	0.644984520765167	0.7323652	0.736761666666667	0.760356442226182	0.693525403774122	0.724969847666053	0.729750686843079	0.468986872850919	0.73449343642546	0.763759721175336	0.473523333333333	0.61438139806868	0.459735502494342	0.729867751247171	0.474810405929346	0.737405202964673	0.4647304	0.7323652
0.83	0.6	0.5340872	0.730302666666667	0.760236	0.823652050951266	0.658246642561388	0.742276	0.745269333333333	0.771069794723177	0.701950770915992	0.73450870401804	0.73880793843439	0.486131614286637	0.743065807143319	0.774002907164989	0.490538666666667	0.62837578046393	0.477900196970027	0.738950098485014	0.495263175109857	0.747631587554928	0.484552	0.742276
0.84	0.6	0.5369464	0.740806666666667	0.768844	0.830686168018202	0.669268256196629	0.7520216	0.754825333333333	0.780569574024098	0.712251937620174	0.744555927574488	0.748482953961589	0.504718732440171	0.752359366220086	0.783146927210177	0.509650666666667	0.640809783739794	0.496967716397618	0.748483858198809	0.514462116366266	0.757231058183133	0.5040432	0.7520216
0.85	0.6	0.538784	0.749055333333333	0.776623	0.83766071494647	0.679809170645668	0.7600824	0.762839166666667	0.787740738581604	0.720994170517416	0.752558832103076	0.756675676418415	0.52147264689792	0.76073632344896	0.790532921823205	0.525678333333333	0.650690978546956	0.513062248043216	0.756531124021608	0.530715447576567	0.765357723788284	0.5201648	0.7600824
0.86	0.6	0.5441272	0.762036	0.782736	0.843690035467788	0.693150713752496	0.770316	0.772386	0.797779194519289	0.731271614997642	0.762788635233964	0.766600434202623	0.540697354053489	0.770348677026745	0.800306552358602	0.544772	0.664422925121384	0.532825625429265	0.766412812714632	0.551312081203831	0.775656040601915	0.540632	0.770316
0.87	0.6	0.5544048	0.780217333333333	0.784314	0.847490678097144	0.710062892315951	0.781856	0.782265666666667	0.809934418398448	0.74153548892706	0.7739925538508	0.777269262107266	0.560921605719558	0.780460802859779	0.811887391782125	0.564531333333333	0.681147999313029	0.554296465755476	0.777148232877738	0.57494822833552	0.78747411416776	0.563712	0.781856
0.88	0.6	0.5496076	0.782057333333333	0.799067	0.857293767576915	0.71656004517472	0.7888612	0.790562166666667	0.815014452561028	0.751279945655699	0.781572348958202	0.785172896260302	0.577323105859553	0.788661552929776	0.817333209849871	0.581124333333333	0.688561200624888	0.569567861202868	0.784783930601434	0.588166628379872	0.794083314189936	0.5777224	0.7888612
0.89	0.6	0.5462976	0.787651333333333	0.815733	0.867972905822349	0.725254916685025	0.798884	0.801692166666667	0.823254201651533	0.764559669921044	0.792669212131595	0.795909403188135	0.598234580614991	0.799117290307495	0.825522295405969	0.603384333333333	0.700409356046683	0.590742394052825	0.795371197026413	0.607032015634093	0.803516007817047	0.597768	0.798884
0.9	0.6	0.5505364	0.799549333333333	0.822983	0.874363443779516	0.738602018256192	0.8089228	0.811266166666667	0.832858718392065	0.774989053515041	0.802739973968142	0.805813470232937	0.617640745311913	0.808820372655957	0.834900318313482	0.622532333333333	0.714206473232723	0.610377550523956	0.805188775261978	0.627084432620482	0.813542216310241	0.6178456	0.8089228
0.91	0.6	0.5561604	0.814105333333333	0.830757	0.881001055965843	0.754669842188903	0.820766	0.822431166666667	0.844068304949101	0.787570073925149	0.81473371829907	0.817440888342059	0.640159312333052	0.820079656166526	0.845805738565634	0.644862333333333	0.730725174620991	0.633670668440021	0.816835334220011	0.650672445317849	0.825336222658924	0.641532	0.820766
0.92	0.6	0.550602	0.817152	0.849223	0.893060278985813	0.761867827644124	0.8299804	0.8331875	0.851120249105728	0.800166795416374	0.824764448695548	0.827544819348436	0.660562515179858	0.830281257589929	0.853102912531761	0.666375	0.741618121831919	0.653503069222638	0.826751534611319	0.668039382791871	0.834019691395936	0.6599608	0.8299804
0.93	0.6	0.5559728	0.832164	0.858314	0.900613404042558	0.778884599065832	0.842624	0.845239	0.863065886864953	0.813655669305493	0.837563441806173	0.840034042127321	0.684882688938395	0.842441344469197	0.864722627552616	0.690478	0.759606092769492	0.678417565319646	0.839208782659823	0.693153333811391	0.846576666905696	0.685248	0.842624
0.94	0.6	0.5609744	0.847861333333333	0.869356	0.908858054988394	0.796889455028566	0.8564592	0.858608666666667	0.875740792862873	0.829108959312027	0.851746672314748	0.853748656552647	0.711392987255014	0.855696493627507	0.877047349691491	0.717217333333333	0.779339860844174	0.706077377440899	0.853038688720449	0.72042342891194	0.86021171445597	0.7129184	0.8564592
0.95	0.6	0.5637248	0.86072	0.881768	0.918057508437127	0.813444783669925	0.8691392	0.871244	0.886894167543887	0.843847874917287	0.864805446833501	0.866654217840461	0.736913919411584	0.868456959705792	0.888138143305634	0.742488	0.797237301117518	0.731831418249841	0.86591570912492	0.74528857750983	0.872644288754915	0.7382784	0.8691392
0.96	0.6	0.5723508	0.881568666666667	0.891476	0.92586621342071	0.838232795847575	0.8855316	0.886522333333333	0.901900065217983	0.861889097693513	0.881415625475271	0.8828549562361	0.768484750604154	0.884242375302077	0.90280692224524	0.773044666666667	0.821677083210899	0.764514238228449	0.882257119114224	0.777798852464271	0.888899426232136	0.7710632	0.8855316
0.97	0.6	0.572622	0.894434666666667	0.910097	0.938757540021716	0.855923658167649	0.9006996	0.902265833333333	0.914938256961926	0.880196279892103	0.897215480600005	0.898513358505877	0.799517941205588	0.899758970602794	0.915766003811399	0.804531666666667	0.843501262530868	0.795705097776007	0.897852548888004	0.80720864911959	0.903604324559795	0.8013992	0.9006996
0.98	0.6	0.5738924	0.911642	0.932732	0.953942307102289	0.878143689067554	0.920078	0.922187	0.931670939947948	0.903504830783155	0.917369067984253	0.918244102040242	0.838171273854959	0.91908563692748	0.932230980951297	0.844374	0.872284878551982	0.835486947451062	0.917743473725531	0.844809374971135	0.922404687485568	0.840156	0.920078
0.99	0.6	0.5857508	0.942742666666667	0.949737	0.966185633043277	0.918487891497689	0.9455404	0.946239833333333	0.953989824489874	0.933194152141767	0.943475189091288	0.943882888194367	0.888538571665115	0.944269285832557	0.954226884730378	0.892479666666667	0.912106949196871	0.887277652700384	0.943638826350192	0.894701333698939	0.94735066684947	0.8910808	0.9455404
0.5	0.7	0.5011708	0.501355428571429	0.49926	0.700261150447591	0.300300446949087	0.5007268	0.500307714285714	0.580525359905021	0.372668786017727	0.451127092766765	0.475744385606268	0.000587375258517623	0.500293687629259	0.590497177321148	0.000615428571428573	0.411199215614487	0.000537256581164093	0.500268628290582	0.0435675239706616	0.521783761985331	0.0014536	0.5007268
0.51	0.7	0.4970184	0.501065714285714	0.512425333333333	0.705894631445037	0.305766370216251	0.5044736	0.506745523809524	0.582267084104247	0.380738503445084	0.457720698541246	0.482061179588953	0.012539171472993	0.506269585736497	0.592683972606866	0.0134910476190476	0.412907182548943	0.0113405099925868	0.505670254996293	0.0493179479242272	0.524658973962114	0.0089472	0.5044736
0.52	0.7	0.4966704	0.504605714285714	0.521845333333333	0.711516702044359	0.311325402086164	0.5097776	0.513225523809524	0.586688205880428	0.387710012642671	0.464314719378383	0.488401535028105	0.0245723592952205	0.51228617964761	0.597178049485804	0.0264510476190476	0.417270425912277	0.0222478270823789	0.511123913541189	0.0592224308673902	0.529611215433695	0.0195552	0.5097776
0.53	0.7	0.5042444	0.516652571428572	0.524708	0.717754194075177	0.318039322808376	0.5190692	0.520680285714286	0.596494617609389	0.393117490440475	0.47106516288584	0.495211569673974	0.0384672076556996	0.51923360382785	0.606674216841301	0.0413605714285714	0.427442597347796	0.0350042494518002	0.5175021247259	0.0799602103499008	0.53998010517495	0.0381384	0.5190692
0.54	0.7	0.4894188	0.505800571428571	0.548805333333333	0.724221340124849	0.323219403342941	0.518702	0.527302952380952	0.590773171952453	0.403718748761696	0.476610600962581	0.501069723273835	0.0508773974013706	0.525438698700685	0.602651240949886	0.0546059047619048	0.421899594238721	0.0457166334421426	0.522858316721071	0.0745182523429922	0.537259126171496	0.037404	0.518702
0.55	0.7	0.5058612	0.526616571428571	0.542568	0.729394917209668	0.330116240033213	0.531402	0.534592285714286	0.608198135581002	0.408017053974383	0.486336304052646	0.509391815806302	0.0641538144716255	0.532076907235813	0.617963978299095	0.0691845714285714	0.438882220168688	0.0585800050746683	0.529290002537334	0.103327804960636	0.551663902480318	0.062804	0.531402
0.56	0.7	0.5017648	0.526581714285714	0.556141333333333	0.735555561586388	0.336012273165153	0.5354496	0.541361523809524	0.609642465153385	0.415952085037089	0.492193050519459	0.515482566485024	0.0769190450274201	0.53845952251371	0.620182949312022	0.0827230476190476	0.440744937462785	0.0699305639019745	0.534965281950987	0.110067513727161	0.555033756863581	0.0708992	0.5354496
0.57	0.7	0.493794	0.522693714285714	0.573638666666667	0.742036673562897	0.341096428548274	0.5379772	0.548166190476191	0.609271256828748	0.425194629446704	0.498741592709492	0.521897488145394	0.0894737327626607	0.54473686638133	0.620621722337403	0.096332380952381	0.440328975452534	0.0809124795824831	0.540456239791242	0.112349697561816	0.556174848780908	0.0759544	0.5379772
0.58	0.7	0.4979508	0.531252571428571	0.579753333333333	0.748269303685501	0.348129882639122	0.5458028	0.555502952380952	0.616347703201709	0.431768431689219	0.505337364703017	0.528640425497931	0.103414907654006	0.551707453827003	0.62782236860457	0.111005904761905	0.448213952555216	0.0937003121551362	0.546850156077568	0.129315365303586	0.564657682651793	0.0916056	0.5458028
0.59	0.7	0.5059412	0.543471428571429	0.581629333333333	0.753310596094967	0.3547640182332	0.5549188	0.562550380952381	0.627410972817457	0.437606667474079	0.5136519495261	0.536102659577506	0.116250934373	0.5581254671865	0.637751059018088	0.125100761904762	0.459205222200915	0.106016926985757	0.553008463492879	0.148471054597932	0.574235527298966	0.1098376	0.5549188
0.6	0.7	0.5009444	0.542405714285714	0.595798666666667	0.759638140582171	0.36023275980614	0.5584236	0.569102190476191	0.62787592568079	0.445614715772654	0.518874216364357	0.54177820803265	0.128643724430065	0.564321862215033	0.639175502757622	0.138204380952381	0.460393990717225	0.116907700841951	0.558453850420976	0.154357762772832	0.577178881386416	0.1168472	0.5584236
0.61	0.7	0.5048192	0.550629142857143	0.602070666666667	0.765057114234171	0.366791547740024	0.5660616	0.576349904761905	0.636120902997103	0.452861423059213	0.527268793280574	0.549327304422805	0.141862283212329	0.570931141606165	0.646798905929889	0.15269980952381	0.468741427608973	0.129479771722561	0.564739885861281	0.169622043276214	0.584811021638107	0.1321232	0.5660616
0.62	0.7	0.5101868	0.56006	0.606184	0.770159920312682	0.373738590051073	0.5738972	0.583122	0.644224403435486	0.458781095090264	0.534044897801749	0.555947414406293	0.154592016329128	0.577296008164564	0.654504836199144	0.166244	0.47746368242735	0.141487849295462	0.570743924647731	0.186149286983884	0.593074643491942	0.1477944	0.5738972
0.63	0.7	0.5068372	0.560806857142857	0.619092	0.776401868335161	0.379040016715943	0.5782924	0.589949428571429	0.646944638513674	0.466905838417731	0.540701479898112	0.562403075135758	0.167182046894799	0.583591023447399	0.657602569298485	0.179898857142857	0.480418337314643	0.15272078549157	0.576360392745785	0.193507729770943	0.596753864885472	0.1565848	0.5782924
0.64	0.7	0.5044036	0.562947428571429	0.632198666666667	0.783165239958146	0.385327273720927	0.5837228	0.597573047619048	0.650884612708673	0.475491307373026	0.548000905353337	0.569600861248353	0.181280767249523	0.590640383624761	0.661802977048501	0.195146095238095	0.484653726672692	0.165339131656184	0.582669565828092	0.202972463148579	0.601486231574289	0.1674456	0.5837228
0.65	0.7	0.507842	0.570463428571429	0.638274666666667	0.788448806651489	0.391763655331208	0.5908068	0.604369047619048	0.657897197725244	0.48211539768382	0.555013452919897	0.576277398331401	0.193909230487461	0.59695461524373	0.668525749411158	0.208738095238095	0.492266756009441	0.177214852834549	0.588607426417275	0.217479122709148	0.608739561354574	0.1816136	0.5908068
0.66	0.7	0.5128504	0.579848571428571	0.643478666666667	0.793710755189424	0.399374987626793	0.5989376	0.611663619047619	0.665865612608392	0.489275668262185	0.562663270927533	0.583532227455296	0.207607815252504	0.603803907626252	0.676168261855288	0.223327238095238	0.501300838681565	0.190473582316486	0.595236791158243	0.234582418171613	0.617291209085807	0.1978752	0.5989376
0.67	0.7	0.5036276	0.574959428571429	0.662813333333333	0.801839102013441	0.404588199458922	0.6013156	0.618886380952381	0.664455218833679	0.498411652319507	0.567985424802096	0.589592928780655	0.221475371312963	0.610737685656482	0.676206471334271	0.237772761904762	0.500367985374954	0.201729681802317	0.600864840901159	0.236826730807062	0.618413365403531	0.2026312	0.6013156
0.68	0.7	0.5210516	0.596642857142857	0.655328	0.804210288403377	0.414984761408644	0.6142484	0.625985428571429	0.680122130907496	0.503704715152939	0.577352400923825	0.597696645392975	0.234938987196805	0.617469493598402	0.69012119782224	0.251970857142857	0.517900581747791	0.216673842682617	0.608336921341309	0.26629928541971	0.633149642709855	0.2284968	0.6142484
0.69	0.7	0.5219996	0.601575428571429	0.663677333333333	0.809570264276694	0.421688674434504	0.620206	0.632626380952381	0.685106709232301	0.510734512541626	0.583761898396477	0.604076222089248	0.247555092155357	0.623777546077678	0.69518439887123	0.265252761904762	0.523751449177229	0.228328149260811	0.614164074630406	0.277874532988999	0.6389372664945	0.240412	0.620206
0.7	0.7	0.5200556	0.604909142857143	0.677936	0.816633912254088	0.427602801628231	0.6268172	0.641422571428571	0.690845614888061	0.521006038697555	0.592954465710587	0.612530829195188	0.262761952580507	0.631380976290253	0.700644486888372	0.282845142857143	0.529971008528511	0.242778963889787	0.621389481944894	0.289674359714285	0.644837179857143	0.2536344	0.6268172
0.71	0.7	0.5246296	0.613716571428571	0.68324	0.821289760767905	0.435248320166198	0.6345736	0.648478285714286	0.698516764676575	0.528179794050646	0.600567804322803	0.619649758225669	0.275947882323755	0.637973941161878	0.707877510319626	0.296956571428571	0.538820376686005	0.255755700533411	0.627877850266706	0.30555898412718	0.65277949206359	0.2691472	0.6345736
0.72	0.7	0.5270696	0.620192	0.690216	0.826518643320993	0.443147415906415	0.6411992	0.655204	0.704000781077021	0.535338330041273	0.607161776589077	0.62624041146047	0.289225333878052	0.644612666939026	0.713533650344208	0.310408	0.545703335350005	0.268197221709297	0.634098610854648	0.318920299618173	0.659460149809087	0.2823984	0.6411992
0.73	0.7	0.5297872	0.627734285714286	0.698756	0.831999491214838	0.450532782483876	0.6490408	0.663245142857143	0.711605257892188	0.544000598824073	0.615807907134355	0.634211408339211	0.303651419270895	0.651825709635448	0.720620655364171	0.326490285714286	0.554399734376461	0.282415060202502	0.641207530101251	0.334323648827416	0.667161824413708	0.2980816	0.6490408
0.74	0.7	0.5243396	0.626454285714286	0.713928	0.838924981136884	0.455241914959706	0.6526964	0.670191142857143	0.713180706996997	0.552217183965238	0.62170523469506	0.640332387743064	0.316372801575292	0.658186400787646	0.7228038259045	0.340382285714286	0.556469946431315	0.29330832747252	0.64665416373626	0.339731893503278	0.669865946751639	0.3053928	0.6526964
0.75	0.7	0.5306344	0.637695428571429	0.719174666666667	0.843848820495206	0.464926367097386	0.6621392	0.678435047619048	0.722443925454844	0.560898503657143	0.630820228837024	0.648789345513104	0.331881706318706	0.665940853159353	0.731488989543867	0.356870095238095	0.567660441071041	0.309040098233925	0.654520049116963	0.359260991962259	0.67963049598113	0.3242784	0.6621392
0.76	0.7	0.523362	0.634436571428572	0.735812	0.851539265798528	0.469313799765776	0.6648492	0.685124285714286	0.7226761488315	0.568629571328722	0.635754820438191	0.654407880897559	0.344571453366557	0.672285726683278	0.732695111590616	0.370248571428571	0.568202906551256	0.318974757211505	0.659487378605753	0.36242592856307	0.681212964281535	0.3296984	0.6648492
0.77	0.7	0.5341504	0.650158285714286	0.736534666666667	0.854761606385721	0.480309410577957	0.6760712	0.693346476190476	0.734366972307112	0.577412426040177	0.645873735628132	0.663316384938179	0.359870926827987	0.679935463413993	0.743286768083605	0.386692952380952	0.582632173592004	0.336010249793204	0.668005124896602	0.386551221436315	0.693275610718157	0.3521424	0.6760712
0.78	0.7	0.5411156	0.662414285714286	0.741914666666667	0.85919793826397	0.490326526545284	0.6862644	0.702164476190476	0.744940199334425	0.586767501605175	0.656043722808545	0.672472823727946	0.37583947725642	0.68791973862821	0.752798621470217	0.404328952380952	0.595192796505004	0.352744072974124	0.676372036487062	0.407286516567009	0.703643258283505	0.3725288	0.6862644
0.79	0.7	0.5483952	0.674725142857143	0.746374666666667	0.863769067828951	0.50189784239921	0.69622	0.710549904761905	0.75406422340994	0.596272121209001	0.665510297628707	0.681288522713922	0.392314057492311	0.696157028746155	0.761570728921443	0.42109980952381	0.607202029577636	0.369880602411756	0.684940301205878	0.428036562498982	0.714018281249491	0.39244	0.69622
0.8	0.7	0.5514536	0.682497714285714	0.754316	0.868874206145259	0.511082431791583	0.7040432	0.718406857142857	0.761054936558349	0.605039372907754	0.673739132410679	0.689168673293558	0.407251513090728	0.703625756545364	0.768296792733707	0.436813714285714	0.616135314644886	0.384555310087991	0.692277655043996	0.443399865424729	0.721699932712364	0.4080864	0.7040432
0.81	0.7	0.5490976	0.684814285714286	0.767574666666667	0.875670128780835	0.517456112916192	0.7096424	0.726194476190476	0.765016913319471	0.613981799136938	0.680877249044008	0.696310132248995	0.421610747058377	0.710805373529189	0.772551944693116	0.452388952380952	0.621397589263367	0.397610339784817	0.698805169892409	0.453283887469362	0.726641943734681	0.4192848	0.7096424
0.82	0.7	0.55237	0.693867428571429	0.777790666666667	0.881541327507377	0.527278396859389	0.7190444	0.735829047619048	0.773599888146295	0.624837181317264	0.691046341666679	0.705790107108951	0.439007040505474	0.719503520252737	0.780589502988849	0.471658095238095	0.632395395492933	0.415301877415885	0.707650938707943	0.471678623181901	0.73583931159095	0.4380888	0.7190444
0.83	0.7	0.563378	0.709952	0.778628	0.884338037834508	0.541423377260538	0.7305548	0.74429	0.784732897041334	0.634931469410969	0.701702831868596	0.715342789657353	0.455970874828081	0.727985437414041	0.790886818344104	0.48858	0.647303095670953	0.434169921291482	0.717084960645741	0.495871954384772	0.747935977192386	0.4611096	0.7305548
0.84	0.7	0.5746816	0.72726	0.781334666666667	0.887939292695426	0.557686838595009	0.7434824	0.754297333333333	0.797123136706447	0.646910009535727	0.714031299596796	0.726501399556527	0.475911110872261	0.73795555543613	0.80232944811242	0.508594666666667	0.663919034083037	0.455970157119316	0.727985078559658	0.522586745855639	0.761293372927819	0.4869648	0.7434824
0.85	0.7	0.5709848	0.728102285714286	0.795622666666667	0.894940755339941	0.563799315733808	0.7483584	0.761862476190476	0.800143194302254	0.655623423393874	0.72053287546332	0.733270512495832	0.489968107611778	0.744984053805889	0.805791218213556	0.523724952380952	0.668336320165425	0.468319256118749	0.734159628059374	0.530731431339868	0.765365715669934	0.4967168	0.7483584
0.86	0.7	0.5840704	0.747050285714286	0.796216	0.897686868050963	0.582455043020689	0.7618	0.771633142857143	0.812683916774755	0.668187663396273	0.733236080403853	0.744720555979981	0.510518153093944	0.755259076546972	0.817493857943702	0.543266285714286	0.68591383196541	0.491230848354245	0.745615424177123	0.558612939183776	0.779306469591888	0.5236	0.7618
0.87	0.7	0.5935828	0.762592	0.800772	0.901400589038022	0.598857406997867	0.774046	0.781682	0.823895688179763	0.680908417402961	0.745505226887785	0.755884171693879	0.530639648786231	0.765319824393115	0.827926343524646	0.563364	0.70162402886505	0.513196438794452	0.756598219397226	0.583337169069752	0.791668584534876	0.548092	0.774046
0.88	0.7	0.5921476	0.766238857142857	0.814065333333333	0.908052797041768	0.607375482119634	0.7805868	0.790152095238095	0.828656574615771	0.69080906902038	0.753334832331636	0.763817949848041	0.546565914654842	0.773282957327421	0.832877656135502	0.580304190476191	0.708683813637706	0.528027786846193	0.764013893423097	0.595046826109237	0.797523413054618	0.5611736	0.7805868
0.89	0.7	0.5918776	0.772291428571429	0.829088	0.915235740770907	0.617442770771354	0.7893304	0.800689714285714	0.835400290103061	0.703891495837048	0.763977858718032	0.773901748724631	0.565823084282818	0.782911542141409	0.839559052278877	0.601379428571429	0.718647581347833	0.547370249298378	0.773685124649189	0.610930248969158	0.805465124484579	0.5786608	0.7893304
0.9	0.7	0.597216	0.783543428571429	0.837548	0.920283332355793	0.632165871841683	0.7997448	0.810545714285714	0.844262638851962	0.716302097193758	0.774988560379494	0.784343833504079	0.585518527321443	0.792759263660722	0.848069749278445	0.621091428571429	0.731652993456887	0.567668069444019	0.783834034722009	0.63119030347545	0.815595151737725	0.5994896	0.7997448
0.91	0.7	0.6096952	0.802813142857143	0.840913333333333	0.923506631050842	0.654752503658194	0.8142432	0.821863238095238	0.857023400783461	0.73204092970695	0.789583473644257	0.797681176433945	0.609826378009762	0.804913189004881	0.860079841886745	0.643726476190476	0.750763028652743	0.594492654914945	0.797246327457472	0.660196948217793	0.830098474108896	0.6284864	0.8142432
0.92	0.7	0.6022704	0.801698857142857	0.863062666666667	0.933305494925293	0.658849185448934	0.820108	0.832380761904762	0.860571005649647	0.743763092859135	0.797895349041104	0.806191152588349	0.627225885707839	0.813612942853919	0.864017901547919	0.664761523809524	0.756508735617571	0.610257926691125	0.805128963345563	0.669456090373668	0.834728045186834	0.640216	0.820108
0.93	0.7	0.6106148	0.817343428571429	0.871752	0.938426315996713	0.67905621078809	0.833666	0.844547714285714	0.872146438838883	0.759938895426419	0.812171794137041	0.819536014776747	0.652061188602708	0.826030594301354	0.875005977539546	0.689095428571429	0.77411537466725	0.636663325827536	0.818331662913768	0.695826829351344	0.847913414675672	0.667332	0.833666
0.94	0.7	0.6201188	0.834690857142857	0.880549333333333	0.94352497857071	0.703103548515074	0.8484484	0.857620095238095	0.884323053898665	0.77843135365483	0.827998189666226	0.834340378006599	0.679810099647141	0.839905049823571	0.886708319524628	0.715240190476191	0.793439359516976	0.666343487579596	0.833171743789798	0.724235183580656	0.862117591790328	0.6968968	0.8484484
0.95	0.7	0.6276752	0.84992	0.890896	0.949092035860055	0.725881978919042	0.8622128	0.870408	0.895356701857577	0.796571771248207	0.843075802030738	0.848599545986725	0.706874677484685	0.853437338742343	0.897425200057969	0.740816	0.811373131545132	0.69485399200845	0.847426996004225	0.750240824109323	0.875120412054661	0.7244256	0.8622128
0.96	0.7	0.6378348	0.868881142857143	0.901273333333333	0.954713985107466	0.754439921014466	0.8785988	0.885077238095238	0.908563776533681	0.817966704685933	0.860875194655148	0.86542464694938	0.738713884318365	0.869356942159183	0.910176934819797	0.770154476190476	0.833125629519567	0.728617595988543	0.864308797994271	0.781267794269634	0.890633897134817	0.7571976	0.8785988
0.97	0.7	0.6429392	0.883743428571429	0.918937333333333	0.963080073401759	0.779138852085438	0.8943016	0.901340380952381	0.920729781003341	0.840396375654438	0.878717750988704	0.882530946358478	0.771576966475475	0.885788483237738	0.922068274016521	0.802680761904762	0.853680834164193	0.762674196114006	0.881337098057003	0.810113850618907	0.905056925309454	0.7886032	0.8943016
0.98	0.7	0.6502824	0.903135428571429	0.939708	0.972637161972484	0.810539083521181	0.9141072	0.921421714285714	0.93605587172912	0.868712871941497	0.901114923426785	0.903849711494625	0.812301530695052	0.906150765347526	0.93696995380956	0.842843428571429	0.880170331774501	0.80565627168593	0.902828135842965	0.846492159600479	0.923246079800239	0.8282144	0.9141072
0.99	0.7	0.6671036	0.934225714285714	0.956181333333333	0.980586368889235	0.864851674858216	0.9408124	0.945203523809524	0.956530441942871	0.907063387624324	0.931125885969154	0.932561167780455	0.867492403902489	0.933746201951244	0.956967974486992	0.890407047619048	0.91688286382013	0.863910635016177	0.931955317508088	0.895380040353935	0.947690020176967	0.8816248	0.9408124
0.5	0.8	0.5011712	0.501025	0.498244	0.799777294959412	0.199764301516855	0.5004688	0.4996345	0.612183685591407	0.283615813836924	0.385662334512813	0.443840246013986	-0.000579639238392413	0.499710180380804	0.630854540796842	-0.000731000000000005	0.444029601256325	-0.000471683712957433	0.499764158143521	0.0839503402539645	0.541975170126982	0.000937599999999999	0.5004688
0.51	0.8	0.4972848	0.500136	0.51412	0.804726363152517	0.204654153061998	0.5029328	0.507128	0.612962687360635	0.291248619495618	0.392963244687265	0.45069080306465	0.0115612753142397	0.50578063765712	0.632224761539394	0.014256	0.444829061303285	0.00917547902450388	0.504587739512252	0.0867079947443142	0.543353997372157	0.0058656	0.5029328
0.52	0.8	0.4966536	0.502039	0.524888	0.808912727180553	0.208800925836105	0.5066088	0.5134635	0.615720999535609	0.297230185589019	0.399098101217348	0.456468506783469	0.0218322549176113	0.510916127458806	0.635113761699823	0.026927	0.447634942596347	0.0173400722790097	0.508670036139505	0.0931067182953811	0.546553359147691	0.0132176	0.5066088
0.53	0.8	0.5033708	0.5116865	0.529892	0.813666598894862	0.213756163196614	0.5153276	0.52078925	0.623902830801941	0.302678679446628	0.405623973310611	0.462700149647175	0.0337576778782664	0.516878838939133	0.642838255842893	0.0415785	0.45657700362003	0.0269387701504528	0.513469385075227	0.111990698980234	0.555995349490117	0.0306552	0.5153276
0.54	0.8	0.4888956	0.499736	0.554466	0.81837529073879	0.217509937912143	0.510682	0.527101	0.615595114849884	0.310328051168831	0.410441350526514	0.467644332103939	0.0440850001065451	0.522042500053273	0.636746755423626	0.054202	0.448221106773309	0.0345958750786551	0.517297937539328	0.0966747968115575	0.548337398405779	0.021364	0.510682
0.55	0.8	0.5057316	0.51951	0.549382	0.822314936031234	0.222886572722813	0.5254844	0.534446	0.633187112337174	0.315382564164032	0.419608402595743	0.475610712844128	0.0557923914898242	0.527896195744912	0.651665162118605	0.068892	0.465844626643036	0.0447764064683752	0.522388203234188	0.131531879964461	0.56576593998223	0.0509688	0.5254844
0.56	0.8	0.5023232	0.518826	0.563688	0.82697377278877	0.2273913013778	0.5277984	0.541257	0.633453025143433	0.322008194615415	0.425360408182867	0.481250462371135	0.0669573527105411	0.533478676355271	0.652737096165625	0.082514	0.466568665630202	0.0535388265235216	0.526769413261761	0.134084741300783	0.567042370650392	0.0555968	0.5277984
0.57	0.8	0.49474	0.5140625	0.58255	0.832056399261344	0.231547203343972	0.52776	0.54830625	0.631237675599065	0.329485585471321	0.431423929490499	0.487193057314269	0.0783734110065054	0.539186705503253	0.651650519240889	0.0966125	0.464263714455207	0.062150659216828	0.531075329608414	0.130726780960593	0.565363390480296	0.05552	0.52776
0.58	0.8	0.4987048	0.520878	0.589988	0.836601457906843	0.236737647486583	0.5347	0.555433	0.637108132107905	0.335636559135174	0.43796817887124	0.493399559982843	0.0901452458857953	0.545072622942898	0.657398235642219	0.110866	0.4710560195194	0.0718550758532071	0.535927537926604	0.145214990519251	0.572607495259625	0.0694	0.5347
0.59	0.8	0.50678	0.5317275	0.59301	0.840412399527562	0.241740870528866	0.543984	0.56236875	0.647249646157804	0.341255488317778	0.445531433202617	0.500208571029499	0.10120662414624	0.55060331207312	0.66625255400629	0.1247375	0.481397242588918	0.0813236031989784	0.540661801599489	0.165532330610961	0.58276616530548	0.087968	0.543984
0.6	0.8	0.502632	0.530209	0.607676	0.845147405290191	0.245984770301873	0.5457024	0.5689425	0.64666448485899	0.347848509010028	0.450671855432587	0.505433305880876	0.1120354996771	0.55601774983855	0.666600931317703	0.137885	0.481473398795681	0.0897115913334471	0.544855795666724	0.167228628612441	0.583614314306221	0.0914048	0.5457024
0.61	0.8	0.5030216	0.5335085	0.618926	0.849544827660923	0.250676869687044	0.550592	0.57621725	0.651280073213954	0.354800196892082	0.458163225447281	0.512280866647247	0.123577714273467	0.561788857136734	0.67094930790162	0.1524345	0.485937355103959	0.0991310196497464	0.549565509824873	0.176131170674213	0.588065585337107	0.101184	0.550592
0.62	0.8	0.5103392	0.543525	0.622404	0.853335709510487	0.256249374130744	0.5593008	0.5829645	0.659677375805373	0.360304493760459	0.46476168938024	0.518447875789695	0.134769961401603	0.567384980700801	0.678636868063729	0.165929	0.495345564751723	0.108811974207443	0.554405987103722	0.194891769528449	0.597445884764225	0.1186016	0.5593008
0.63	0.8	0.508918	0.544742	0.634378	0.857655292785731	0.260307842221297	0.5626692	0.58956	0.662084760251717	0.366817494965576	0.47097716091473	0.524274292876567	0.145327045318964	0.572663522659482	0.681222968553464	0.17912	0.49790334324417	0.117250081596794	0.558625040798397	0.200550974541723	0.600275487270861	0.1253384	0.5626692
0.64	0.8	0.5109828	0.5498345	0.644424	0.862224696372601	0.265825860997711	0.5687524	0.59712925	0.66720738569067	0.373822772567149	0.478106219198886	0.531006135942499	0.157663323364782	0.578831661682391	0.686208806728136	0.1942585	0.503709228778308	0.127533574610949	0.563766787305474	0.212392363475944	0.606196181737972	0.1375048	0.5687524
0.65	0.8	0.5084772	0.550033	0.657746	0.866793632564232	0.269767982327373	0.5715756	0.6038895	0.669078854203267	0.380327895531425	0.484067096302186	0.536777069120323	0.168415541223718	0.584207770611859	0.688345252721242	0.207779	0.505542144420165	0.135841786640495	0.567920893320247	0.216527229996411	0.608263614998205	0.1431512	0.5715756
0.66	0.8	0.5157564	0.5600645	0.661476	0.870246656613287	0.275898007384882	0.5803468	0.61077025	0.677295647862012	0.386716136505274	0.491429964334788	0.543374858213035	0.179884472256955	0.589942236128477	0.695841181671071	0.2215405	0.515137376765859	0.146385290685138	0.573192645342569	0.235379507412052	0.617689753706026	0.1606936	0.5803468
0.67	0.8	0.509748	0.557006	0.679284	0.875974363474108	0.28023713209927	0.5814616	0.618145	0.676186743513563	0.393932679523756	0.496868223785057	0.549068769119777	0.192057287142085	0.596028643571042	0.695879349819751	0.23629	0.514321420419013	0.155270130359276	0.577635065179638	0.234896884375598	0.617448442187799	0.1629232	0.5814616
0.68	0.8	0.5262692	0.576647	0.675242	0.878461655602902	0.288874603587719	0.596366	0.6259445	0.691454579043752	0.40121407887897	0.506917040101417	0.557510587693863	0.20522200615584	0.60261100307792	0.709143447675502	0.251889	0.531934514613766	0.168977601117394	0.584488800558697	0.268389717143126	0.634194858571563	0.192732	0.596366
0.69	0.8	0.5273576	0.5800835	0.683546	0.881864501002734	0.293557140511445	0.600776	0.63181475	0.694904516142427	0.407004354194346	0.512501535426415	0.562780641090189	0.214924779877394	0.607462389938697	0.712575553358031	0.2636295	0.53613047000419	0.177290827590206	0.588645413795103	0.276660426435437	0.638330213217718	0.201552	0.600776
0.7	0.8	0.5275628	0.583839	0.697542	0.886989244617544	0.298611137868483	0.6065796	0.6406905	0.700106474362221	0.4155761811602	0.520889669693186	0.570589479615285	0.22846271708274	0.61423135854137	0.717404259397209	0.281381	0.541668524588892	0.188622902858342	0.594311451429171	0.287903746652021	0.643951873326011	0.2131592	0.6065796
0.71	0.8	0.5330168	0.591909	0.702552	0.890085733526857	0.304448614984121	0.6140376	0.6472305	0.707025183933751	0.422025371287296	0.527960899595552	0.576895899178331	0.239274973922127	0.619637486961063	0.723695499797802	0.294461	0.549806461180272	0.198692960161407	0.599346480080704	0.303406631103226	0.651703315551613	0.2280752	0.6140376
0.72	0.8	0.5272284	0.5886345	0.718396	0.89502603460973	0.308281892179428	0.6145868	0.65351525	0.705725914106156	0.428224382193983	0.532439379327313	0.58169339264981	0.249758029694526	0.624879014847263	0.723420180598473	0.3070305	0.548677772655802	0.20622787373439	0.603113936867195	0.301731034163214	0.650865517081607	0.2291736	0.6145868
0.73	0.8	0.5358136	0.6006065	0.723358	0.898423786854967	0.315643348804411	0.6251568	0.66198225	0.716080288496357	0.436679674612926	0.542059736804586	0.59007902603912	0.263275226071609	0.631637613035805	0.732498948465586	0.3239645	0.560671823198815	0.219426648078545	0.609713324039273	0.324429603383449	0.662214801691724	0.2503136	0.6251568
0.74	0.8	0.5365228	0.603916	0.73305	0.90216373529851	0.32058840267366	0.6297428	0.668483	0.71970315804948	0.443205409863714	0.548193440620613	0.595848204059458	0.273907439465015	0.636953719732508	0.736084869847906	0.336966	0.565064709587152	0.228547978240082	0.614273989120041	0.332803045520048	0.666401522760024	0.2594856	0.6297428
0.75	0.8	0.5447008	0.615548	0.738688	0.905690589194558	0.329157917983672	0.640176	0.677118	0.729287692564048	0.452308763293285	0.558007826035445	0.604456161030722	0.288338274489921	0.64416913724496	0.744699593174946	0.354236	0.576759456502697	0.242731027356176	0.621365513678088	0.354582619648829	0.677291309824414	0.280352	0.640176
0.76	0.8	0.5378712	0.61114	0.755204	0.910899713480441	0.332221274900516	0.6399528	0.683172	0.727204203895363	0.458002279293668	0.561650651436897	0.608690878596744	0.298325132127727	0.649162566063863	0.74379629971065	0.366344	0.574725221105316	0.249376320064759	0.624688160032379	0.351350408376062	0.675675204188031	0.2799056	0.6399528
0.77	0.8	0.5503268	0.6269845	0.756304	0.913190201800238	0.341939872104497	0.6528484	0.69164425	0.7394448069797	0.467625117451217	0.572624165458248	0.617845269984664	0.3126100045881	0.65630500229405	0.754500272087855	0.3832885	0.589887709487143	0.264965364416323	0.632482682208161	0.379144412180206	0.689572206090103	0.3056968	0.6528484
0.78	0.8	0.5603432	0.640623	0.760776	0.916152142524492	0.351455804988594	0.6646536	0.7006995	0.750875070003699	0.47735022369258	0.583476019989328	0.627219595495533	0.327586752282571	0.663793376141286	0.764453001886812	0.401399	0.603529976919882	0.280245120235377	0.640122560117688	0.403930011265501	0.701965005632751	0.3293072	0.6646536
0.79	0.8	0.566968	0.6505035	0.767174	0.919485761390079	0.360208109628495	0.6738376	0.70883875	0.758443575212726	0.486856733696515	0.592848129491043	0.635363458878436	0.341671283982493	0.670835641991246	0.771526160512317	0.4176775	0.613738650881703	0.29455764370461	0.647278821852305	0.422503044496125	0.711251522248063	0.3476752	0.6738376
0.8	0.8	0.570012	0.656501	0.775944	0.922949883472974	0.366940945245678	0.6803896	0.7162225	0.763878695783798	0.494872995121617	0.600473547822155	0.642292438804976	0.35392932356993	0.676964661784965	0.77661831405584	0.432445	0.620737299129124	0.306089315778247	0.653044657889124	0.435171712177704	0.717585856088852	0.3607792	0.6803896
0.81	0.8	0.5700428	0.659625	0.788286	0.927441197441329	0.373714481749561	0.6853572	0.7239555	0.767294901188007	0.503129899954823	0.60761530681119	0.649143159093663	0.367093228786833	0.683546614393416	0.78022939827312	0.447911	0.625449713785855	0.317477844808817	0.658738922404409	0.443570668898454	0.721785334449227	0.3707144	0.6853572
0.82	0.8	0.5737268	0.6671195	0.799844	0.931483943426573	0.380686317205123	0.6936644	0.73348175	0.774779094991082	0.513015120545389	0.617224138332346	0.657798140033887	0.381692271685455	0.690846135842727	0.786895321168384	0.4669635	0.634588386426994	0.331427710302754	0.665713855151377	0.460121514694198	0.730060757347099	0.3873288	0.6936644
0.83	0.8	0.584014	0.6805185	0.802004	0.933684364699784	0.392645844416633	0.7048156	0.74126125	0.784146064538852	0.523469495660647	0.627750182124455	0.666677937779797	0.396610754808711	0.698305377404355	0.795480379144057	0.4825225	0.647551425016067	0.347808319440798	0.673904159720399	0.482719801033507	0.741359900516754	0.4096312	0.7048156
0.84	0.8	0.601874	0.702787	0.801778	0.935454500690381	0.410156860003778	0.7225852	0.7522825	0.800079659277586	0.538711410275757	0.64385160790157	0.679880136766571	0.417306705011117	0.708653352505559	0.809514252449731	0.504565	0.668819449320853	0.371959317931214	0.685979658965607	0.519572505244111	0.759786252622055	0.4451704	0.7225852
0.85	0.8	0.6020588	0.705819	0.812982	0.939377591278344	0.417157273571734	0.7272516	0.7594005	0.803229728235895	0.546725985997816	0.650579944325005	0.68633452724859	0.429702953950709	0.714851476975355	0.812821867491249	0.518801	0.673426482368686	0.382951148460825	0.691475574230412	0.527381188132427	0.763690594066214	0.4545032	0.7272516
0.86	0.8	0.6189916	0.726917	0.81271	0.941005164497181	0.436402730503348	0.7440756	0.7698135	0.817410503745889	0.562804535514417	0.666605463648821	0.699431459858473	0.450852203460409	0.725426101730205	0.825612339514876	0.539627	0.693519146470558	0.407950615933304	0.703975307966652	0.561327912388509	0.780663956194254	0.4881512	0.7440756
0.87	0.8	0.6262684	0.738005	0.820678	0.944030287018217	0.448454928931836	0.7545396	0.7793415	0.82607012180404	0.575282712726288	0.678226673473819	0.709486028479152	0.467839629418099	0.733919814709049	0.833490277238403	0.558683	0.705577655513734	0.426052889547047	0.713026444773524	0.581625912743552	0.790812956371776	0.5090792	0.7545396
0.88	0.8	0.629096	0.744398	0.832112	0.947926426349155	0.458677502164194	0.7619408	0.788255	0.831460223336439	0.586582801132091	0.687868999252055	0.718228484102941	0.483733424932577	0.741866712466289	0.838754623169902	0.57651	0.713646644019841	0.441757868193382	0.720878934096691	0.594795286940804	0.797397643470402	0.5238816	0.7619408
0.89	0.8	0.6324384	0.751724	0.844704	0.952065078283873	0.469781954337447	0.77032	0.798214	0.837744296380085	0.599229094663867	0.698674699621785	0.727970852067931	0.501214192177924	0.750607096088962	0.844766353445368	0.596428	0.722922070401611	0.459271788773654	0.729635894386827	0.609873910933578	0.804936955466789	0.54064	0.77032
0.9	0.8	0.6353112	0.758495	0.857424	0.95617284219965	0.479935575310205	0.7782808	0.8079595	0.843909792447016	0.610971180811914	0.708769642025757	0.737224176970542	0.517836299470869	0.758918149735434	0.850578704444326	0.615919	0.731764301599426	0.475542177286767	0.737771088643383	0.62440252100245	0.812201260501225	0.5565616	0.7782808
0.91	0.8	0.6540712	0.78213	0.858164	0.957656102082373	0.506678492381831	0.7973368	0.820147	0.859318883908525	0.63211889800988	0.728380407282681	0.753466929410214	0.544610151646792	0.772305075823396	0.864580121043203	0.640294	0.75475663057355	0.507268994784454	0.753634497392227	0.661442030612585	0.830721015306292	0.5946736	0.7973368
0.92	0.8	0.65092	0.782731	0.876324	0.962911754331635	0.512914846506165	0.8014496	0.8295275	0.861565043880711	0.642640566845676	0.73611704442686	0.761058293674665	0.559540398297079	0.779770199148539	0.867157751189016	0.659055	0.758698835743348	0.520609077432892	0.760304538716446	0.667102684598088	0.833551342299044	0.6028992	0.8014496
0.93	0.8	0.6600528	0.796654	0.886352	0.96642925248393	0.532251852103124	0.8145936	0.841503	0.871743729153953	0.660426978259204	0.751446349964812	0.774501026968489	0.583012664432936	0.791506332216468	0.876618779870092	0.683006	0.774140218726695	0.545935606545448	0.772967803272724	0.691449754349963	0.845724877174981	0.6291872	0.8145936
0.94	0.8	0.6729224	0.814915	0.895048	0.96960964299199	0.559070456271507	0.8309416	0.8549815	0.884065176913068	0.683313999518102	0.770732461589673	0.791125640480491	0.611968509641438	0.805984254820719	0.88814704693748	0.709963	0.793604353657578	0.578420052977153	0.789210026488577	0.721226110030061	0.860613055015031	0.6618832	0.8309416
0.95	0.8	0.6841808	0.831414	0.904752	0.972854851845691	0.585171525700747	0.8460816	0.868083	0.895185047016493	0.705947618864637	0.789252000268109	0.807190672975073	0.640276752510696	0.820138376255348	0.898646252574374	0.736166	0.811649772288482	0.61010359689472	0.80505179844736	0.748193259264946	0.874096629632473	0.6921632	0.8460816
0.96	0.8	0.6971888	0.8502705	0.915138	0.976282361288073	0.617223190665108	0.863244	0.88270425	0.90773616789596	0.73225835571979	0.810437889359623	0.825743678970773	0.673205932615676	0.836602966307838	0.910498105688905	0.7654085	0.832227504801755	0.646729444145977	0.823364722072988	0.778526498346014	0.889263249173007	0.726488	0.863244
0.97	0.8	0.7114048	0.8710155	0.927038	0.980012887066699	0.655108943837278	0.88222	0.89902675	0.921329455876818	0.762890232487076	0.834469621248308	0.846892788167364	0.711086796578351	0.855543398289176	0.923416788781641	0.7980535	0.855100983402629	0.688920170397111	0.844460085198556	0.811436034397975	0.905718017198988	0.76444	0.88222
0.98	0.8	0.7226768	0.890258	0.947648	0.985764042605728	0.692136376599036	0.901736	0.918953	0.935017954715996	0.797007346353406	0.860335888905111	0.870016712245125	0.753130402112213	0.876565201056107	0.936512145862396	0.837906	0.878592015514243	0.734995193611546	0.867497596805773	0.844465147302597	0.922232573651298	0.803472	0.901736
0.99	0.8	0.7478652	0.925497	0.962662	0.990148419628062	0.769741390572473	0.93293	0.9440795	0.956456040670275	0.85344865915371	0.901883800757821	0.907114136973906	0.821102027113578	0.910551013556789	0.957138882744645	0.888159	0.916853415732848	0.810965083474385	0.905482541737192	0.896217887110052	0.948108943555026	0.86586	0.93293
0.5	0.9	0.5011712	0.501050666666667	0.497744	0.899834016135001	0.0997480035562195	0.50072	0.499397333333333	0.639728085955022	0.165558901107655	0.262165326214615	0.384114458498651	-0.000711271735446796	0.499644364132277	0.669170543994386	-0.00120533333333332	0.473940276804737	-0.000491879335727292	0.499754060332136	0.136098891000433	0.568049445500217	0.00144	0.50072
0.51	0.9	0.497136	0.498577333333333	0.515836	0.902746607577112	0.102604782348985	0.5003032	0.507206666666667	0.638438796562658	0.170555983337795	0.268322188241096	0.390260442649203	0.00877989661313384	0.504389948306567	0.668581978558207	0.0144133333333333	0.472510548554126	0.00518203809596251	0.502591019047981	0.133279323273524	0.566639661636762	0.000606400000000005	0.5003032
0.52	0.9	0.4966764	0.499212	0.526144	0.904745409017606	0.104638348409919	0.5019052	0.512678	0.639526482259246	0.173947439383926	0.27266412871176	0.394581123896101	0.015419689346128	0.507709844673064	0.669766998923609	0.025356	0.473645482372715	0.00920760520292086	0.50460380260146	0.135855630222977	0.567927815111489	0.0038104	0.5019052
0.53	0.9	0.5028404	0.507163555555556	0.536068	0.907959978779108	0.10810614736464	0.510054	0.521615777777778	0.646311930221646	0.17910896989183	0.279627396843207	0.401265187642967	0.0263462654058857	0.513173132702943	0.675989839837686	0.0432315555555556	0.48160005154938	0.0159878935734637	0.507993946786732	0.152435888492864	0.576217944246432	0.020108	0.510054
0.54	0.9	0.48866	0.494086666666667	0.56018	0.910312400878497	0.109917512310521	0.500696	0.527133333333333	0.635556621421512	0.182899335372153	0.283109463899877	0.404811714434588	0.0331200023831199	0.51656000119156	0.667741234080134	0.0542666666666667	0.470306490715777	0.0196511447172158	0.509825572358608	0.127920250988499	0.563960125494249	0.001392	0.500696
0.55	0.9	0.50513	0.512018222222222	0.556864	0.912564914730312	0.112840943934257	0.5165028	0.534441111111111	0.652402241697855	0.186927309927347	0.28996177393116	0.411604809568493	0.0418249484985953	0.520912474249298	0.681516569787228	0.0688822222222222	0.487413652731027	0.0253785986720849	0.512689299336043	0.165439624168731	0.582719812084365	0.0330056	0.5165028
0.56	0.9	0.5048912	0.513234666666667	0.5702	0.91525651370955	0.115686091650217	0.5189312	0.541717333333333	0.653567160066992	0.191479569774228	0.295519916903067	0.416957406591818	0.050794705734149	0.525397352867075	0.683024736960247	0.0834346666666667	0.489190699681304	0.0309107107498707	0.515455355374935	0.16895633219899	0.584478166099495	0.0378624	0.5189312
0.57	0.9	0.4939028	0.503548	0.592904	0.917991892430717	0.117692147281081	0.5124836	0.548226	0.646202385747472	0.19563922626767	0.299686086927567	0.421311978129842	0.0586557187126547	0.529327859356327	0.677480154357431	0.096452	0.481127808765013	0.0350889957223466	0.517544497861173	0.151994327113916	0.575997163556958	0.0249672	0.5124836
0.58	0.9	0.4957156	0.506743555555556	0.603536	0.920578176954745	0.120478169218276	0.5164228	0.555139777777778	0.648801086147229	0.199927644573088	0.304930375901577	0.426300300076845	0.0672672579995316	0.533633628999766	0.680166302931997	0.110279555555556	0.484636236684781	0.0404615160700237	0.520230758035012	0.159211826891096	0.579605913445548	0.0328456	0.5164228
0.59	0.9	0.5066648	0.519075111111111	0.605028	0.922579555744074	0.12337168364048	0.5276704	0.562051555555556	0.660346126977596	0.204033078262416	0.311183617290745	0.432338250119552	0.0754976961298827	0.537748848064941	0.689731718546748	0.124103111111111	0.496612662604021	0.0460543951582986	0.523027197579149	0.18493095205754	0.59246547602877	0.0553408	0.5276704
0.6	0.9	0.5002564	0.513976	0.62322	0.925356931142242	0.125656661229748	0.5249004	0.568598	0.656026513800719	0.208167429135274	0.315298039499586	0.436471267346907	0.0836146438117831	0.541807321905892	0.686761925440073	0.137196	0.492611499278651	0.0506237959485278	0.525311897974264	0.176576215251684	0.588288107625842	0.0498008	0.5249004
0.61	0.9	0.504096	0.519329333333333	0.633004	0.927750193584955	0.128592596374274	0.5306968	0.576166666666667	0.661779574580557	0.212921773630212	0.321673753473955	0.442690835598897	0.0926255834685912	0.546312791734296	0.691734577863696	0.152333333333333	0.498378955671944	0.0564443443162374	0.528222172158119	0.189047974648009	0.594523987324005	0.0613936	0.5306968
0.62	0.9	0.5089328	0.525398222222222	0.639256	0.929775124416251	0.13144112652859	0.536784	0.582327111111111	0.666870805171473	0.216870229944999	0.326791730406164	0.447413011368254	0.100349892560186	0.550174946280093	0.696338949686473	0.164654222222222	0.50445822465717	0.0616867763923436	0.530843388196172	0.201241320658586	0.600620660329293	0.073568	0.536784
0.63	0.9	0.5048704	0.522658666666667	0.655224	0.932419822627349	0.133543727728489	0.5359152	0.588941333333333	0.665555719298644	0.220854114558232	0.331193003335732	0.451969534186525	0.108294996860528	0.554147498430264	0.695636147095697	0.177882666666667	0.502729868254676	0.0660788405231398	0.53303942026157	0.197928181968564	0.598964090984282	0.0718304	0.5359152
0.64	0.9	0.5084496	0.527797333333333	0.66568	0.934949208446518	0.136771168931221	0.5415856	0.596738666666667	0.670508292909827	0.225867326357335	0.337504145553507	0.458000096515477	0.117766891250418	0.558883445625209	0.70007112651698	0.193477333333333	0.508264144703847	0.0723146892707893	0.536157344635395	0.20954523175755	0.604772615878775	0.0831712	0.5415856
0.65	0.9	0.504494	0.525005777777778	0.680112	0.937383930088238	0.138559079994042	0.5405164	0.602558888888889	0.668918740788904	0.229224281100674	0.341036524318374	0.461734068738836	0.124782856412624	0.562391428206312	0.699151765636009	0.205117777777778	0.506368413659392	0.0760398947366744	0.538019947368337	0.205787616159533	0.602893808079767	0.0810328	0.5405164
0.66	0.9	0.5152536	0.537280444444444	0.682988	0.939143333145335	0.142460982507833	0.5518512	0.610134222222222	0.679663517955155	0.234682367596764	0.348599721182389	0.468546421753128	0.134034227578384	0.567017113789192	0.708150613641249	0.220268444444444	0.518430389217434	0.0832622907296298	0.541631145364815	0.230930033050404	0.615465016525202	0.1037024	0.5518512
0.67	0.9	0.5067508	0.530149333333333	0.703836	0.94248353656767	0.144525956310449	0.547518	0.616992666666667	0.673894208243988	0.238597888940843	0.352035502065859	0.472244279080326	0.1426321031397	0.57131605156985	0.704156654361723	0.233985333333333	0.512591027986335	0.0874915651541558	0.543745782577078	0.21847429794365	0.609237148971825	0.095036	0.547518
0.68	0.9	0.5243716	0.549415111111111	0.70102	0.943819984694833	0.149488625871353	0.5645756	0.625217555555556	0.690244312066429	0.245086895792926	0.361464203384291	0.480378277228337	0.152807072308197	0.576403536154099	0.717682456795688	0.250435111111111	0.531112964181391	0.0964199880274258	0.548209994013713	0.256679157954391	0.628339578977196	0.1291512	0.5645756
0.69	0.9	0.522516	0.548637333333333	0.712576	0.945854634442569	0.15146875594052	0.5650312	0.630606666666667	0.690119168020118	0.248438787592397	0.365105443875336	0.484028283634782	0.159376364941967	0.579688182470984	0.717919499423066	0.261213333333333	0.531021668853806	0.10031095689704	0.55015547844852	0.25641752635644	0.62820876317822	0.1300624	0.5650312
0.7	0.9	0.5267736	0.554523111111111	0.722972	0.948339557592383	0.155036111890933	0.571368	0.638747555555556	0.695358907787223	0.254027594065889	0.371848609962945	0.490298891599427	0.169320048623944	0.584660024311972	0.722624956957927	0.277495111111111	0.53733068858301	0.107245016033707	0.553622508016854	0.269473790335061	0.63473689516753	0.142736	0.571368
0.71	0.9	0.5283424	0.557270222222222	0.732008	0.950248174693996	0.15759853167432	0.574744	0.644639111111111	0.698174789319612	0.257952031757088	0.376493765917147	0.494714163510063	0.176567777502892	0.588283888751446	0.725236909295168	0.289278222222222	0.540516762476411	0.11206792418721	0.556033962093605	0.275845875274072	0.637922937637036	0.149488	0.574744
0.72	0.9	0.524734	0.554906666666667	0.74682	0.952625020912376	0.159786535293686	0.574098	0.650863333333333	0.696842012388919	0.261885503015507	0.380499091322823	0.498791504711897	0.184102005954984	0.592051002977492	0.724519883476142	0.301726666666667	0.539132250666312	0.116483856007899	0.55824192800395	0.272989789149972	0.636494894574986	0.148196	0.574098
0.73	0.9	0.5384344	0.570324	0.748572	0.954148382993879	0.164909549375449	0.5881488	0.659448	0.710027682025177	0.268803462127397	0.389845074021388	0.506886890940439	0.194771179604386	0.597385589802193	0.735509669387262	0.318896	0.554260254019075	0.125666951991432	0.562833475995716	0.303734218189409	0.651867109094705	0.1762976	0.5881488
0.74	0.9	0.5360016	0.569067555555556	0.761592	0.956351194160673	0.166828272259169	0.58832	0.665329777777778	0.709817314361751	0.272316165935204	0.393515500038764	0.510710246038723	0.201751733003695	0.600875866501848	0.735640381616349	0.330659555555556	0.553851536578364	0.129647947054037	0.564823973527019	0.303007236075987	0.651503618037994	0.17664	0.58832
0.75	0.9	0.5414804	0.576144	0.770492	0.958443418104262	0.17094766497976	0.5955788	0.673318	0.715895730439811	0.278388117045473	0.400790518868054	0.5172266229	0.211707814665086	0.605853907332543	0.740991992407382	0.346636	0.561295841650967	0.137270037143857	0.568635018571929	0.317865601927268	0.658932800963634	0.1911576	0.5955788
0.76	0.9	0.5419136	0.577784444444444	0.780924	0.960554997804281	0.174147809910885	0.5980984	0.679354222222222	0.717008770342614	0.283046194246423	0.405771129659124	0.52165106523707	0.219721125053631	0.609860562526816	0.742435169409787	0.358708444444444	0.563445185750689	0.142982957905397	0.571491478952698	0.321260343353986	0.660630171676993	0.1961968	0.5980984
0.77	0.9	0.5507736	0.588014222222222	0.784392	0.961766755045072	0.178348928339813	0.607652	0.686203111111111	0.72556526579245	0.288890156642396	0.413157299663369	0.527982236613975	0.228324570621415	0.614162285310708	0.749640042551154	0.372406222222222	0.573688666331783	0.150527345379939	0.575263672689969	0.341780227927504	0.670890113963752	0.215304	0.607652
0.78	0.9	0.5644	0.603735555555556	0.78962	0.963472701920417	0.184971903117584	0.622324	0.696677777777778	0.738941949173863	0.298004954121829	0.424688498949648	0.537850964546135	0.241517338763563	0.620758669381782	0.760837151060098	0.393355555555556	0.589466469123032	0.162277770411867	0.581138885205934	0.37317136670215	0.686585683351075	0.244648	0.622324
0.79	0.9	0.5688524	0.609752	0.799244	0.96544730310812	0.189134617002634	0.6287012	0.704498	0.744046604768805	0.304238441994628	0.431850341245979	0.544193873741054	0.251336115821848	0.625668057910924	0.765397396274979	0.408996	0.595983885046154	0.170003363206191	0.585001681603095	0.385775798991061	0.69288789949553	0.2574024	0.6287012
0.8	0.9	0.5777816	0.620129333333333	0.803348	0.966852607874533	0.194959110872963	0.6384512	0.711738666666667	0.751732777533384	0.311693207529031	0.440630117223476	0.551218635824103	0.261604778173246	0.630802389086623	0.772194857328199	0.423477333333333	0.606328755116791	0.179643648508793	0.589821824254396	0.404962726727966	0.702481363363983	0.2769024	0.6384512
0.81	0.9	0.577558	0.621415111111111	0.817156	0.969175229358572	0.198596045151436	0.6409892	0.719285555555556	0.753660077760237	0.317098811424013	0.446350863070618	0.556730308600132	0.270982140106599	0.635491070053299	0.774090357459695	0.438571111111111	0.608528002639813	0.186071542759345	0.593035771379673	0.409066089109809	0.704533044554905	0.2819784	0.6409892
0.82	0.9	0.5837568	0.629353777777778	0.826616	0.970953402154219	0.202774435932482	0.64908	0.727984888888889	0.760757623752329	0.323921282390248	0.454346275178986	0.563894693823412	0.281306101329116	0.640653050664558	0.780121319015606	0.455969777777778	0.61706189799489	0.194472781021291	0.597236390510646	0.426111625916297	0.713055812958149	0.29816	0.64908
0.83	0.9	0.5952608	0.642687111111111	0.831576	0.97234067698953	0.209944757532573	0.661576	0.737131555555556	0.770918961814614	0.33349249725899	0.465536782642298	0.5728982423958	0.293878365958923	0.646939182979462	0.788911381671626	0.474263111111111	0.63049830664345	0.206707868480421	0.603353934240211	0.451279045283129	0.725639522641565	0.323152	0.661576
0.84	0.9	0.6172764	0.666865333333333	0.829024	0.972904611791629	0.22223720215164	0.6830812	0.747944666666667	0.788685934643321	0.348124655259393	0.482949112301574	0.585990321192693	0.310766000934537	0.655383000467268	0.804077920227908	0.495889333333333	0.65404453795223	0.225848315538388	0.612924157769194	0.494623657729898	0.747311828864949	0.3661624	0.6830812
0.85	0.9	0.618102	0.668951111111111	0.83954	0.974775354326788	0.226942468816835	0.68601	0.754245555555556	0.790396276294962	0.354049420825287	0.488916290161549	0.591183667452351	0.319756680825607	0.659878340412804	0.805912926618648	0.508491111111111	0.656772275769523	0.233062899904179	0.616531449952089	0.498767586968072	0.749383793484036	0.37202	0.68601
0.86	0.9	0.6326704	0.685364	0.841572	0.975746159347474	0.237738038963874	0.7009848	0.763468	0.801816977809669	0.367119109312536	0.503463251920328	0.602025556940011	0.334860589076205	0.667430294538102	0.815992046753491	0.526936	0.673008848995361	0.249804861484292	0.624902430742146	0.527110414124454	0.763555207062227	0.4019696	0.7009848
0.87	0.9	0.6427716	0.697717333333333	0.85174	0.977410089413795	0.245038968313354	0.7131196	0.774728666666667	0.812148557216289	0.377790955353255	0.515486850172811	0.612256171610496	0.349123573140714	0.674561786570357	0.824727122481494	0.549457333333333	0.686093373860292	0.263032636233502	0.631516318116751	0.552126058422853	0.776063029211426	0.4262392	0.7131196
0.88	0.9	0.6447888	0.701096	0.861976	0.979218361156693	0.251372289269028	0.717184	0.781536	0.814365718247804	0.385678403475758	0.523194229752507	0.618517296647903	0.359734105286527	0.679867052643264	0.827111962366321	0.563072	0.690105335499526	0.272663515671625	0.636331757835812	0.557695108683206	0.778847554341603	0.434368	0.717184
0.89	0.9	0.6541364	0.712442222222222	0.870616	0.980759525534451	0.260667949245676	0.7282596	0.791529111111111	0.822746976320909	0.397783454410259	0.535957864821868	0.628645166962911	0.374611526714969	0.687305763357485	0.834543524576185	0.583058222222222	0.701992360336759	0.287713860521597	0.643856930260799	0.578327015538403	0.789163507769202	0.4565192	0.7282596
0.9	0.9	0.6629344	0.723315111111111	0.880492	0.982445492780244	0.270019748132215	0.7390328	0.801903555555556	0.830985916157986	0.409892325978307	0.54861834244058	0.638871186032371	0.389808479798403	0.694904239899202	0.841828896293436	0.603807111111111	0.713527401112981	0.302715258097845	0.651357629048922	0.59846441976	0.79923220988	0.4780656	0.7390328
0.91	0.9	0.689524	0.752804888888889	0.880004	0.983020363222372	0.293366158877553	0.7655248	0.816404444444444	0.850894266528164	0.435945085347725	0.576027319587005	0.658775525123184	0.417287305725299	0.70864365286265	0.859342996649443	0.632808888888889	0.742615334697195	0.33578557110647	0.667892785553235	0.647575894344805	0.823787947172403	0.5310496	0.7655248
0.92	0.9	0.6849876	0.749539111111111	0.895976	0.985260129027218	0.296160396789697	0.7641828	0.822757555555556	0.849089149637237	0.440861969578329	0.579774030501476	0.662701628221901	0.425344820195873	0.712672410097937	0.858164029701262	0.645515111111111	0.740673973223153	0.34118807499683	0.670594037498415	0.642950286285596	0.821475143142798	0.5283656	0.7641828
0.93	0.9	0.6993992	0.766539555555556	0.904864	0.986790358956976	0.313132748356041	0.780372	0.835701777777778	0.860987410336494	0.46044950786009	0.599337058794207	0.677756187825915	0.447600160553055	0.723800080276528	0.868771125061395	0.671403555555556	0.758257390930432	0.365491488427234	0.682745744213617	0.67209336724743	0.836046683623715	0.560744	0.780372
0.94	0.9	0.716622	0.786272444444444	0.910232	0.987860057070678	0.336250296626004	0.7986684	0.848252222222222	0.873725884346995	0.485280102728476	0.623075430025597	0.695224424498959	0.473676468964355	0.736838234482178	0.880350666652821	0.696504444444445	0.778241206199131	0.396243472885327	0.698121736442664	0.703287085201824	0.851643542600912	0.5973368	0.7986684
0.95	0.9	0.7337388	0.806344444444444	0.919712	0.989370553728165	0.361115131146109	0.8176812	0.863028222222222	0.886967563308228	0.512857736390289	0.648866488695008	0.714558363330792	0.502973111604788	0.751486555802394	0.892384244122373	0.726056444444444	0.798993374750939	0.430116016332946	0.715058008166473	0.735495984830158	0.867747992415079	0.6353624	0.8176812
0.96	0.9	0.7460692	0.821445333333333	0.932316	0.991169972976004	0.382434852314953	0.8325324	0.876880666666667	0.897165480439863	0.536803508446403	0.670561150195014	0.731334802651966	0.529140700067391	0.764570350033695	0.90171838299974	0.753761333333333	0.815139794275837	0.459208535861585	0.729604267930793	0.760239164257615	0.880119582128808	0.6650648	0.8325324
0.97	0.9	0.7672288	0.84594	0.941172	0.992554194649306	0.422936247437248	0.8554632	0.893556	0.912359523922163	0.576595210889225	0.705255119826012	0.757243164612954	0.56977929410142	0.78488964705071	0.91579247913419	0.787112	0.840286613262307	0.507593006359502	0.753796503179751	0.7968757869337	0.89843789346685	0.7109264	0.8554632
0.98	0.9	0.7877212	0.870449333333333	0.956832	0.994633557967153	0.467816653272277	0.8790876	0.913640666666667	0.92761563642924	0.623017157306964	0.744046648517282	0.786596451983346	0.616959317122223	0.808479658561112	0.930072018994877	0.827281333333333	0.866206249939763	0.563451371401301	0.78172568570065	0.833354633422011	0.916677316711006	0.7581752	0.8790876
0.99	0.9	0.823662	0.911730222222222	0.968952	0.99628813676636	0.564249294834407	0.9174524	0.940341111111111	0.951803934368681	0.708476048794738	0.811191819135769	0.837599888577493	0.701064378089168	0.850532189044584	0.952905466980529	0.880682222222222	0.908549931932717	0.665459720874153	0.832729860437076	0.890558185442797	0.945279092721398	0.8349048	0.9174524
