# Supplementary material for: G4 & the balanced metric family – a novel approach to solving binary classification problems in medical device validation & verification studies
Source: BioData Min. 2024 Oct 23;17:43. doi: 10.1186/s13040-024-00402-z (PMC11515465; doi:10.1186/s13040-024-00402-z)
Supplement: Supplementary file 1 — Supplementary Material 1 [file 13040_2024_402_MOESM1_ESM.zip › Supplementary Documents - Data Availability/Toy_Data_10%_Prevalence.txt]

Truth	Aided	Unaided
0	0.358836844	0.403814678
0	0.360465086	0.40564701
0	0.278910979	0.313870632
0	0.353827975	0.39817798
0	0.54609316	0.61454234
0	0.387907357	0.436528989
0	0.46361154	0.521722192
0	0.543144316	0.611223878
0	0.639199173	0.719318578
0	0.44724169	0.503300489
0	0.532491555	0.599235863
0	0.464937306	0.523214134
0	0.576227002	0.64845326
0	0.609238226	0.685602224
0	0.394298758	0.443721509
0	0.265523218	0.298804804
0	0.436848261	0.491604313
0	0.251698136	0.283246839
0	0.544490247	0.612738512
0	0.240088108	0.270181571
0	0.508358564	0.572077961
0	0.399827142	0.44994284
0	0.494753051	0.556767086
0	0.479334507	0.53941593
0	0.499111597	0.561671947
0	0.52478782	0.590566515
0	0.536814551	0.604100718
0	0.351092531	0.395099666
0	0.663642647	0.746825881
0	0.30652156	0.344942018
0	0.588545853	0.662316198
0	0.430788494	0.484784993
0	0.491919682	0.553578574
0	0.472580582	0.531815445
0	0.246629759	0.277543174
0	0.129545607	0.145783295
0	0.387613379	0.436198162
0	0.391289795	0.440335393
0	0.410269128	0.46169366
0	0.491492582	0.553097939
0	0.569560503	0.64095116
0	0.298249369	0.335632962
0	0.421312009	0.474120693
0	0.214294517	0.241154922
0	0.394574068	0.444031328
0	0.508119808	0.571809278
0	0.336663938	0.378862545
0	0.364590591	0.41028962
0	0.264680915	0.297856924
0	0.646175563	0.727169413
0	0.417148081	0.469434844
0	0.390490141	0.439435507
0	0.363512733	0.409076659
0	0.372275814	0.418938134
0	0.653759595	0.735704052
0	0.449625322	0.505982894
0	0.60485753	0.680672436
0	0.322747601	0.363201887
0	0.252836445	0.284527827
0	0.413481334	0.465308495
0	0.337903716	0.38025772
0	0.616368101	0.693625782
0	0.580283095	0.653017757
0	0.493963997	0.55587913
0	0.391742009	0.440844289
0	0.500429152	0.563154649
0	0.481613271	0.541980321
0	0.347334582	0.390870684
0	0.40837697	0.459564333
0	0.213978981	0.240799837
0	0.506903873	0.570440934
0	0.406546804	0.457504767
0	0.287236585	0.323239799
0	0.250071382	0.281416182
0	0.384339267	0.432513662
0	0.448678804	0.504917736
0	0.401034043	0.451301019
0	0.605425099	0.681311146
0	0.42422235	0.477395826
0	0.303034571	0.341017958
0	0.461845546	0.519734842
0	0.546950538	0.615507185
0	0.465449269	0.523790268
0	0.501761071	0.564653515
0	0.622648378	0.700693249
0	0.427589797	0.481185361
0	0.550192274	0.619155251
0	0.384651726	0.432865286
0	0.387727483	0.436326568
0	0.577882728	0.650316521
0	0.272002149	0.306095827
0	0.330910741	0.372388222
0	0.30266881	0.340606352
0	0.479424336	0.539517018
0	0.369916231	0.416282793
0	0.220226319	0.247830237
0	0.169917721	0.191215788
0	0.085528356	0.096248772
0	0.580075817	0.652784499
0	0.539541961	0.607169991
0	0.435880529	0.490515282
0	0.680120355	0.765368961
0	0.516970146	0.581768948
0	0.502050016	0.564978678
0	0.445352418	0.501174409
0	0.313638216	0.3529507
0	0.564895797	0.635701763
0	0.587045312	0.660627574
0	0.610150444	0.686628783
0	0.46577737	0.524159495
0	0.247713171	0.278762384
0	0.368923637	0.415165785
0	0.57986644	0.652548878
0	0.266353478	0.299739131
0	0.398277424	0.448198875
0	0.418444162	0.47089338
0	0.313565533	0.352868906
0	0.17863831	0.201029445
0	0.37225935	0.418919606
0	0.321698255	0.362021011
0	0.493675022	0.555553933
0	0.4292273	0.483028114
0	0.341355035	0.38414164
0	0.46344404	0.521533697
0	0.373699863	0.420540679
0	0.6143121	0.691312075
0	0.396914701	0.446665344
0	0.354240808	0.398642559
0	0.533505988	0.600377448
0	0.557130247	0.626962853
0	0.393155433	0.442434876
0	0.305146816	0.343394959
0	0.287504817	0.323541651
0	0.388579728	0.437285637
0	0.448168917	0.504343938
0	0.189878609	0.213678641
0	0.174949279	0.196878018
0	0.464534665	0.522761025
0	0.304108525	0.342226525
0	0.617638908	0.695055876
0	0.464841213	0.523105997
0	0.242316221	0.272688963
0	0.338254715	0.380652715
0	0.566795173	0.637839214
0	0.381423135	0.429232012
0	0.434620221	0.489097002
0	0.511102081	0.575165359
0	0.369414503	0.415718176
0	0.235641877	0.265178034
0	0.021761697	0.024489382
0	0.282971446	0.318440053
0	0.416531078	0.468740505
0	0.50944145	0.573296579
0	0.453904802	0.510798778
0	0.428743708	0.482483907
0	0.51751038	0.582376897
0	0.553390739	0.622754622
0	0.368027039	0.414156803
0	0.317966604	0.357821623
0	0.096342966	0.108418922
0	0.475502081	0.535103134
0	0.149581811	0.168330905
0	0.499231994	0.561807435
0	0.314038219	0.35340084
0	0.476102582	0.535778904
0	0.52087544	0.586163745
0	0.457995578	0.515402307
0	0.440260078	0.495443778
0	0.417485077	0.469814081
0	0.332644728	0.374339552
0	0.650120623	0.73160896
0	0.415060255	0.467085323
0	0.217191594	0.244415129
0	0.55522684	0.624820866
0	0.439168802	0.494215718
0	0.457194039	0.5145003
0	0.188572788	0.212209145
0	0.403953919	0.454586881
0	0.372927419	0.419671414
0	0.430261675	0.484192141
0	0.344606977	0.387801192
0	0.332534962	0.374216029
0	0.380844378	0.428580711
0	0.490511167	0.55199351
0	0.397208758	0.446996259
0	0.685260343	0.771153212
0	0.39452919	0.443980824
0	0.403825828	0.454442735
0	0.257173265	0.289408239
0	0.395455828	0.445023611
0	0.275653029	0.31020432
0	0.620499661	0.698275206
0	0.641584555	0.722002952
0	0.660053283	0.742786613
0	0.345917265	0.389275716
0	0.163114963	0.183560349
0	0.578396971	0.650895221
0	0.394209481	0.443621042
0	0.271292845	0.305297616
0	0.395264931	0.444808785
0	0.19453335	0.218916823
0	0.24464943	0.275314625
0	0.440694159	0.495932268
0	0.375861985	0.422973808
0	0.259868243	0.292441015
0	0.28339055	0.318911688
0	0.401837373	0.45220504
0	0.35829954	0.403210026
0	0.453223088	0.510031616
0	0.620757573	0.698565445
0	0.446531765	0.50250158
0	0.522085333	0.587525289
0	0.433966428	0.488361261
0	0.361266561	0.406548944
0	0.364501793	0.410189691
0	0.459851086	0.51749039
0	0.458008877	0.515417272
0	0.485663526	0.546538249
0	0.425167554	0.478459506
0	0.241109464	0.271330947
0	0.405370781	0.456181338
0	0.436926499	0.491692357
0	0.400858888	0.451103909
0	0.435466494	0.49004935
0	0.443444223	0.499027035
0	0.363953045	0.409572161
0	0.316611212	0.356296341
0	0.530737896	0.597262394
0	0.443365007	0.49893789
0	0.341965304	0.384828402
0	0.574460262	0.646465071
0	0.623854371	0.702050406
0	0.494748515	0.556761982
0	0.411636421	0.463232334
0	0.434089732	0.48850002
0	0.48026824	0.5404667
0	0.307864672	0.34645348
0	0.683596333	0.76928063
0	0.237524504	0.267296635
0	0.447624211	0.503730957
0	0.601896625	0.677340402
0	0.300046222	0.337655039
0	0.458652814	0.516141923
0	0.368306157	0.414470907
0	0.387475791	0.436043329
0	0.395608616	0.44519555
0	0.386745558	0.435221566
0	0.584775467	0.658073219
0	0.524439307	0.590174319
0	0.488540253	0.549775555
0	0.217108854	0.244322018
0	0.523261786	0.588849204
0	0.490110081	0.55154215
0	0.284988004	0.320709372
0	0.636088371	0.715817858
0	0.388157305	0.436810266
0	0.441046054	0.496328271
0	0.269665503	0.303466298
0	0.147576241	0.166073951
0	0.440220853	0.495399636
0	0.44276878	0.498266929
0	0.191621205	0.21563966
0	0.455646424	0.512758701
0	0.438133877	0.493051072
0	0.458338954	0.515788722
0	0.432698204	0.486934073
0	0.489838718	0.551236774
0	0.391648033	0.440738534
0	0.305794489	0.344123813
0	0.397477055	0.447298185
0	0.436723398	0.491463799
0	0.402992837	0.453505334
0	0.376853579	0.424089692
0	0.776012818	0.873280912
0	0.494900551	0.556933074
0	0.418765088	0.471254533
0	0.340827663	0.383548165
0	0.297168539	0.334416657
0	0.46748854	0.526085148
0	0.259861072	0.292432945
0	0.334103925	0.375981651
0	0.306913701	0.345383311
0	0.460849468	0.518613913
0	0.50509702	0.568407604
0	0.445703338	0.501569315
0	0.486631989	0.547628103
0	0.33690728	0.379136388
0	0.385974473	0.43435383
0	0.329311731	0.370588787
0	0.341935811	0.384795212
0	0.428598876	0.482320922
0	0.438557406	0.493527687
0	0.364275389	0.409934909
0	0.410111414	0.461516178
0	0.324598245	0.365284496
0	0.366935528	0.412928479
0	0.363706302	0.409294491
0	0.385145385	0.433420821
0	0.383350393	0.431400839
0	0.389113759	0.437886605
0	0.453706935	0.51057611
0	0.651030652	0.732633054
0	0.408572225	0.459784062
0	0.240524645	0.270672825
0	0.486494582	0.547473473
0	0.211007576	0.237455986
0	0.027871333	0.031364821
0	0.424511216	0.4777209
0	0.415099159	0.467129104
0	0.464192717	0.522376216
0	0.532648138	0.599412073
0	0.401595107	0.451932408
0	0.140768341	0.158412725
0	0.451340587	0.507913156
0	0.666286152	0.749800731
0	0.516496294	0.581235702
0	0.448153622	0.504326726
0	0.431969177	0.486113668
0	0.350225222	0.394123646
0	0.360704215	0.405916112
0	0.631175744	0.710289465
0	0.246612671	0.277523945
0	0.462293208	0.520238615
0	0.409199202	0.460489626
0	0.445929155	0.501823436
0	0.14574076	0.164008404
0	0.559830652	0.630001736
0	0.454527519	0.511499548
0	0.520580692	0.585832052
0	0.248738098	0.279915779
0	0.523114728	0.588683713
0	0.397962085	0.447844011
0	0.206426199	0.232300363
0	0.718899716	0.809009059
0	0.602073888	0.677539883
0	0.502371236	0.565340161
0	0.33015843	0.371541614
0	0.478310423	0.538263483
0	0.184887193	0.208061585
0	0.531312273	0.597908766
0	0.440909975	0.496175135
0	0.618190153	0.695676216
0	0.344556056	0.387743887
0	0.458688093	0.516181624
0	0.517431767	0.58228843
0	0.164453145	0.185066263
0	0.335287215	0.377313258
0	0.31211175	0.351232902
0	0.366325725	0.412242241
0	0.421493146	0.474324535
0	0.484592904	0.545333432
0	0.502363322	0.565331254
0	0.588020927	0.661725476
0	0.698758319	0.786343071
0	0.500159883	0.562851629
0	0.594234547	0.668717932
0	0.481423225	0.541766454
0	0.300141045	0.337761747
0	0.360092322	0.405227522
0	0.18639453	0.209757856
0	0.251067789	0.282537482
0	0.369880461	0.41624254
0	0.198719617	0.223627812
0	0.335260647	0.37728336
0	0.364081468	0.409716681
0	0.540152453	0.607857004
0	0.220648794	0.248305666
0	0.490413581	0.551883692
0	0.501252231	0.564080895
0	0.576533597	0.648798284
0	0.436752919	0.49149702
0	0.385579162	0.43390897
0	0.521912891	0.587331234
0	0.429539623	0.483379585
0	0.42919013	0.482986285
0	0.373556062	0.420378853
0	0.430762865	0.484756153
0	0.443425209	0.499005637
0	0.401556304	0.451888741
0	0.431957098	0.486100075
0	0.52577178	0.591673809
0	0.439157261	0.494202731
0	0.211783949	0.238329672
0	0.394357433	0.443787539
0	0.380527118	0.428223685
0	0.166644862	0.187532698
0	0.43310176	0.487388213
0	0.287079616	0.323063155
0	0.329355749	0.370638322
0	0.238016944	0.2678508
0	0.296335986	0.33347975
0	0.22597215	0.25429627
0	0.606436324	0.682449122
0	0.324715067	0.365415962
0	0.399503682	0.449578837
0	0.380050463	0.427687285
0	0.544075165	0.612271403
0	0.576702081	0.648987887
0	0.4532619	0.510075293
0	0.570096498	0.641554337
0	0.492507852	0.554240466
0	0.324182756	0.364816928
0	0.15996138	0.180011485
0	0.551327043	0.620432255
0	0.611338207	0.687965424
0	0.555853287	0.625525834
0	0.545960945	0.614393553
0	0.404928936	0.455684111
0	0.358561674	0.403505018
0	0.336481137	0.378656831
0	0.463099615	0.521146101
0	0.365239318	0.41101966
0	0.397324925	0.447126987
0	0.505539245	0.568905258
0	0.313475299	0.352767362
0	0.534846264	0.60188572
0	0.321084445	0.361330265
0	0.812305687	0.914122853
0	0.234248086	0.26360954
0	0.428387729	0.482083309
0	0.215239145	0.242217953
0	0.420810698	0.473556547
0	0.251506905	0.283031638
0	0.484748092	0.545508071
0	0.467384366	0.525967917
0	0.443745518	0.499366095
0	0.341756444	0.384593363
0	0.506807289	0.570332244
0	0.520058628	0.585244551
0	0.446402914	0.502356578
0	0.310430314	0.349340708
0	0.355459402	0.400013896
0	0.437520089	0.49236035
0	0.365370354	0.41116712
0	0.581627841	0.654531059
0	0.376142548	0.423289538
0	0.381098769	0.428866989
0	0.434156162	0.488574777
0	0.658757322	0.741328212
0	0.237952665	0.267778464
0	0.57658774	0.648859215
0	0.326356484	0.367263119
0	0.588728925	0.662522217
0	0.357868334	0.402724772
0	0.51876796	0.583792106
0	0.339208607	0.381726171
0	0.514139589	0.578583599
0	0.471359349	0.530441138
0	0.530107033	0.596552457
0	0.244037956	0.274626506
0	0.379971266	0.427598161
0	0.498066908	0.560496313
0	0.168189716	0.189271189
0	0.104473992	0.117569118
0	0.281193434	0.316439178
0	0.284200435	0.319823087
0	0.723878166	0.814611525
0	0.453210265	0.510017186
0	0.376784087	0.42401149
0	0.180944796	0.203625033
0	0.515256408	0.579840405
0	0.652129115	0.733869203
0	0.334821327	0.376788975
0	0.526552747	0.592552665
0	0.479861663	0.540009161
0	0.384034089	0.432170232
0	0.592460027	0.666720988
0	0.471606527	0.530719297
0	0.566089613	0.637045216
0	0.473591806	0.532953419
0	0.32194499	0.362298673
0	0.546941323	0.615496815
0	0.528751895	0.595027461
0	0.426938944	0.480452928
0	0.231152007	0.260125389
0	0.477464078	0.537311054
0	0.109633645	0.123375501
0	0.378001898	0.425381946
0	0.471750086	0.530880851
0	0.398644957	0.448612476
0	0.56310585	0.633687458
0	0.478176467	0.538112736
0	0.399371596	0.449430194
0	0.55204159	0.621236366
0	0.267563562	0.301100891
0	0.318060626	0.35792743
0	0.396496732	0.446194986
0	0.334501196	0.376428717
0	0.229143068	0.257864641
0	0.470245615	0.529187805
0	0.394872862	0.444367574
0	0.518160915	0.583108971
0	0.451875548	0.508515171
0	0.504263712	0.567469846
0	0.494588335	0.556581724
0	0.374302488	0.421218839
0	0.31124193	0.350254055
0	0.279094945	0.314077657
0	0.553435268	0.622804733
0	0.480921673	0.541202036
0	0.574007901	0.64595601
0	0.519965657	0.585139926
0	0.203597296	0.229116875
0	0.327178202	0.368187833
0	0.278363054	0.313254029
0	0.513279302	0.577615481
0	0.463526226	0.521626185
0	0.218609227	0.246010453
0	0.413120262	0.464902165
0	0.569794134	0.641214075
0	0.472652733	0.531896639
0	0.392605857	0.441816415
0	0.514868729	0.579404132
0	0.545949534	0.614380712
0	0.632097644	0.711326919
0	0.373112824	0.419880059
0	0.208021572	0.234095706
0	0.400856103	0.451100775
0	0.524796356	0.590576121
0	0.506066909	0.569499061
0	0.548051875	0.616746566
0	0.452876751	0.509641868
0	0.700245368	0.788016511
0	0.438515631	0.493480676
0	0.305248114	0.343508954
0	0.401645051	0.451988612
0	0.57463701	0.646663974
0	0.481648967	0.542020491
0	0.485213588	0.546031914
0	0.556515483	0.626271032
0	0.596166841	0.670892426
0	0.420295541	0.472976817
0	0.366702617	0.412666374
0	0.57529689	0.647406565
0	0.651914893	0.73362813
0	0.410342423	0.461776142
0	0.240425083	0.270560783
0	0.176435875	0.198550949
0	0.680564786	0.765869099
0	0.127886558	0.143916296
0	0.369921744	0.416288997
0	0.307090649	0.345582439
0	0.337022351	0.379265882
0	0.480551461	0.540785421
0	0.664197769	0.747450584
0	0.420385762	0.473078348
0	0.334044912	0.37591524
0	0.469226141	0.528040546
0	0.562116097	0.632573646
0	0.397432806	0.44724839
0	0.481153286	0.54146268
0	0.327057805	0.368052346
0	0.603258247	0.678872694
0	0.211637419	0.238164776
0	0.454981714	0.512010674
0	0.369842479	0.416199797
0	0.525156181	0.590981049
0	0.627208585	0.705825049
0	0.261755158	0.294564442
0	0.338076375	0.380452021
0	0.441395603	0.496721633
0	0.68107363	0.766441723
0	0.40886896	0.46011799
0	0.454563696	0.511540261
0	0.469171552	0.527979115
0	0.566185901	0.637153573
0	0.624491046	0.702766884
0	0.533337442	0.600187777
0	0.398721832	0.448698987
0	0.216802606	0.243977384
0	0.434129649	0.48854494
0	0.287182692	0.32317915
0	0.266723284	0.300155291
0	0.210214248	0.236563219
0	0.328870251	0.370091971
0	0.313033324	0.352269989
0	0.303132548	0.341128215
0	0.370279707	0.416691828
0	0.470367633	0.529325117
0	0.404363625	0.455047941
0	0.498277625	0.560733442
0	0.337946053	0.380305364
0	0.559860596	0.630035433
0	0.330411452	0.371826351
0	0.3851833	0.433463489
0	0.481687745	0.54206413
0	0.04034756	0.045404861
0	0.419272051	0.47182504
0	0.536113748	0.603312074
0	0.492059995	0.553736474
0	0.561291995	0.631646248
0	0.739460691	0.832147217
0	0.379046539	0.426557525
0	0.327391356	0.368427706
0	0.417552129	0.469889538
0	0.502171376	0.565115249
0	0.218460676	0.245843283
0	0.479044996	0.53909013
0	0.295713269	0.332778979
0	0.430860629	0.484866171
0	0.394458083	0.443900805
0	0.355458096	0.400012426
0	0.588631851	0.662412975
0	0.425169462	0.478461652
0	0.321613624	0.361925773
0	0.094384576	0.106215061
0	0.433227602	0.487529828
0	0.452605763	0.509336913
0	0.427786633	0.481406868
0	0.315900812	0.355496897
0	0.366410555	0.412337704
0	0.38549443	0.433813617
0	0.449891007	0.506281881
0	0.513490388	0.577853025
0	0.394639096	0.444104507
0	0.539795398	0.607455194
0	0.467876207	0.526521407
0	0.24835097	0.279480128
0	0.63281457	0.712133707
0	0.456050375	0.513213285
0	0.351268875	0.395298114
0	0.471229082	0.530294543
0	0.464545126	0.522772797
0	0.58032075	0.653060133
0	0.416535921	0.468745954
0	0.663938389	0.747158691
0	0.369077946	0.415339434
0	0.323254438	0.363772252
0	0.270069483	0.303920913
0	0.23783436	0.26764533
0	0.34864155	0.392341472
0	0.338646934	0.381094096
0	0.569305639	0.64066435
0	0.436239219	0.490918931
0	0.276965359	0.311681142
0	0.516794987	0.581571833
0	0.213022887	0.239723902
0	0.411016223	0.462534399
0	0.288639593	0.324818665
0	0.409163376	0.46044931
0	0.327468969	0.368515047
0	0.338238431	0.38063439
0	0.298306388	0.335697128
0	0.343812341	0.386906953
0	0.649710132	0.731147017
0	0.478692965	0.538693975
0	0.305210528	0.343466656
0	0.272579753	0.306745829
0	0.322932528	0.363409993
0	0.394503388	0.443951789
0	0.553426487	0.622794851
0	0.551503948	0.620631335
0	0.441247634	0.496555118
0	0.644954042	0.725794782
0	0.43305765	0.487338574
0	0.323294601	0.363817449
0	0.375640812	0.422724912
0	0.493426788	0.555274585
0	0.622997816	0.701086488
0	0.37007636	0.416462993
0	0.304296544	0.342438111
0	0.396959302	0.446715535
0	0.407072722	0.458096605
0	0.38829171	0.436961517
0	0.394136384	0.443538783
0	0.603613966	0.679273
0	0.388851881	0.437591902
0	0.417543934	0.469880316
0	0.439931865	0.495074426
0	0.380764679	0.428491023
0	0.519319938	0.584413271
0	0.52772297	0.593869567
0	0.334877089	0.376851725
0	0.478031117	0.537949168
0	0.350021475	0.393894361
0	0.321369954	0.36165156
0	0.384844125	0.433081801
0	0.343235259	0.386257537
0	0.558310341	0.628290863
0	0.548915133	0.617718029
0	0.323262591	0.363781427
0	0.289728879	0.326044485
0	0.436600409	0.491325394
0	0.385222898	0.43350805
0	0.373280893	0.420069193
0	0.369198938	0.415475593
0	0.468421068	0.527134562
0	0.432234733	0.486412509
0	0.342189952	0.385081208
0	0.63552216	0.715180675
0	0.415468622	0.467544876
0	0.594996924	0.669575868
0	0.428073859	0.481730097
0	0.571873448	0.643554017
0	0.532177092	0.598881985
0	0.539266898	0.606860451
0	0.462487439	0.520457193
0	0.408009117	0.459150371
0	0.420800597	0.473545179
0	0.45478549	0.511789855
0	0.366121768	0.41201272
0	0.448061997	0.504223616
0	0.351759002	0.395849675
0	0.468843725	0.527610196
0	0.466718583	0.525218683
0	0.694490367	0.781540159
0	0.562722615	0.633256187
0	0.443911926	0.499553362
0	0.425868438	0.47924824
0	0.420901527	0.473658761
0	0.441098396	0.496387174
0	0.345951772	0.389314547
0	0.402770369	0.453254982
0	0.47699959	0.536788346
0	0.423596068	0.476691045
0	0.701947409	0.789931892
0	0.300919286	0.338637535
0	0.408981147	0.460244239
0	0.338711958	0.38116727
0	0.377883621	0.425248843
0	0.268507937	0.302163638
0	0.551721246	0.620875869
0	0.547197781	0.615785418
0	0.307591109	0.346145628
0	0.444408966	0.500112702
0	0.573093079	0.644926521
0	0.453347439	0.510171554
0	0.312556304	0.351733178
0	0.320640745	0.36083095
0	0.500202549	0.562899643
0	0.456783104	0.514037857
0	0.556751878	0.626537058
0	0.528201578	0.594408165
0	0.616859841	0.694179158
0	0.36602512	0.411903957
0	0.345542906	0.388854432
0	0.5138583	0.578267052
0	0.448572118	0.504797678
0	0.513528303	0.577895692
0	0.233654907	0.26294201
0	0.258381172	0.29076755
0	0.467546098	0.526149921
0	0.619837916	0.697530515
0	0.528454273	0.594692534
0	0.240930367	0.271129401
0	0.396453129	0.446145917
0	0.342437361	0.385359628
0	0.579932663	0.652623401
0	0.4654324	0.523771285
0	0.246105134	0.276952791
0	0.364489497	0.410175854
0	0.486971214	0.548009847
0	0.489660541	0.551036264
0	0.443289149	0.498852523
0	0.523906046	0.589574217
0	0.533706493	0.600603086
0	0.384403519	0.432585968
0	0.5771797	0.649525373
0	0.370759032	0.417231234
0	0.34570894	0.389041278
0	0.569091397	0.640423255
0	0.477643091	0.537512506
0	0.431776925	0.485897318
0	0.293960504	0.330806516
0	0.374456627	0.421392298
0	0.552645036	0.621915451
0	0.472528423	0.531756747
0	0.289584896	0.325882455
0	0.379053769	0.426565662
0	0.270337403	0.304222416
0	0.358478498	0.403411416
0	0.420594512	0.473313263
0	0.309683966	0.348500811
0	0.295690786	0.332753677
0	0.436327837	0.491018657
0	0.361586723	0.406909237
0	0.373193052	0.419970342
0	0.463572247	0.521677974
0	0.54495309	0.61325937
0	0.236992108	0.266697507
0	0.738482329	0.831046223
0	0.448191725	0.504369605
0	0.723561459	0.814255121
0	0.210290509	0.236649039
0	0.48545147	0.546299613
0	0.442180424	0.497604827
0	0.308265205	0.346904217
0	0.406994895	0.458009024
0	0.418161183	0.470574933
0	0.437677651	0.49253766
0	0.471519596	0.530621471
0	0.340215341	0.382859092
0	0.531170187	0.597748871
0	0.36567827	0.411513632
0	0.408738593	0.459971282
0	0.285794072	0.321616476
0	0.39605225	0.44569479
0	0.171913759	0.193462016
0	0.252033314	0.28362403
0	0.354534414	0.398972967
0	0.354119605	0.398506164
0	0.512600855	0.576851995
0	0.628209619	0.706951556
0	0.486944914	0.547980251
0	0.494535725	0.55652252
0	0.351947851	0.396062195
0	0.476141812	0.535823051
0	0.474122332	0.533550442
0	0.478497847	0.538474399
0	0.300917897	0.338635973
0	0.464655018	0.522896463
0	0.466053444	0.524470172
0	0.33847393	0.380899407
0	0.516693975	0.58145816
0	0.49904218	0.56159383
0	0.410692399	0.462169985
0	0.500107637	0.562792835
0	0.623176118	0.701287139
0	0.462977237	0.521008383
0	0.447243076	0.503302049
0	0.510068859	0.57400263
0	0.586060118	0.659518893
0	0.360958409	0.406202168
0	0.287508188	0.323545445
0	0.326873213	0.367844617
0	0.403146964	0.45367878
0	0.345882229	0.389236287
0	0.301656904	0.339467609
0	0.511700845	0.575839174
0	0.365784514	0.411633193
0	0.625386364	0.703774425
0	0.442563362	0.498035764
0	0.402929826	0.453434425
0	0.606609234	0.682643705
0	0.525474925	0.591339744
0	0.362262823	0.407670081
0	0.350964534	0.394955626
0	0.347416497	0.390962866
0	0.362373187	0.407794279
0	0.512661898	0.57692069
0	0.304867124	0.343080209
0	0.216273263	0.243381691
0	0.541042309	0.608858398
0	0.577953843	0.650396549
0	0.316672883	0.356365742
0	0.370786825	0.417262511
0	0.369808132	0.416161145
0	0.324594661	0.365280463
0	0.318447542	0.358362843
0	0.4906649	0.552166513
0	0.47251935	0.531746538
0	0.391006931	0.440017073
0	0.472218881	0.531408406
0	0.246108654	0.276956752
0	0.42700353	0.480525609
0	0.613479213	0.69037479
0	0.407021346	0.45803879
0	0.419622736	0.472219681
0	0.247703066	0.278751014
0	0.518228672	0.583185222
0	0.629755446	0.708691142
0	0.296595099	0.333771341
0	0.465153953	0.523457936
0	0.44321913	0.498773728
0	0.32124641	0.36151253
0	0.33740033	0.379691239
0	0.310373747	0.349277052
0	0.58129562	0.654157197
0	0.329662434	0.370983448
0	0.220182663	0.24778111
0	0.456066168	0.513231057
0	0.155985774	0.175537563
0	0.514943851	0.579488669
0	0.331356731	0.372890115
0	0.421035388	0.4738094
0	0.251916838	0.283492954
0	0.227889937	0.25645444
0	0.616217393	0.693456183
0	0.198457748	0.22333312
0	0.358831291	0.40380843
0	0.510586519	0.574585175
0	0.466289746	0.524736093
0	0.508844634	0.572624957
0	0.57417283	0.646141611
0	0.53414627	0.601097986
0	0.551193307	0.620281757
0	0.428846455	0.482599533
0	0.446122381	0.502040882
0	0.51514319	0.579712994
0	0.313090598	0.352334441
0	0.289943417	0.326285915
0	0.578641014	0.651169852
0	0.1985491	0.223435922
0	0.483561346	0.544172575
0	0.571011705	0.64258426
0	0.431549232	0.485641085
0	0.438577578	0.493550388
0	0.317933512	0.357784383
0	0.375067008	0.422079187
0	0.423794528	0.47691438
0	0.499327999	0.561915473
0	0.581631044	0.654534663
0	0.511333649	0.575425952
0	0.451827258	0.508460828
0	0.710043461	0.799042731
0	0.341236621	0.384008384
0	0.278106297	0.312965089
0	0.383006198	0.431013501
0	0.518288851	0.583252944
0	0.289969141	0.326314862
0	0.265608087	0.29890031
0	0.18776577	0.211300972
0	0.619844262	0.697537656
0	0.427418525	0.480992622
0	0.304261793	0.342399004
0	0.264572547	0.297734972
0	0.53458351	0.601590031
0	0.399829997	0.449946053
0	0.55637383	0.626111623
0	0.539376209	0.606983463
0	0.508914717	0.572703824
0	0.23088581	0.259825825
0	0.394263077	0.443681356
0	0.500564061	0.563306468
0	0.480198287	0.540387978
0	0.438700726	0.493688972
0	0.46100725	0.518791472
0	0.380600533	0.428306302
0	0.351743406	0.395832124
0	0.398656958	0.448625982
0	0.434820279	0.489322136
0	0.352546386	0.396735752
0	0.47006965	0.528989784
0	0.249793791	0.281103797
0	0.352460697	0.396639324
0	0.454168564	0.511095601
0	0.271656054	0.30570635
0	0.379301695	0.426844664
0	0.272218737	0.306339562
0	0.533263258	0.600104294
0	0.229342089	0.258088608
0	0.540148238	0.607852261
0	0.43363462	0.487987863
0	0.70474046	0.793075033
0	0.455194028	0.5122496
0	0.274557073	0.308970993
0	0.337772008	0.380109504
0	0.488954425	0.550241641
0	0.331939588	0.373546028
0	0.261454378	0.294225962
0	0.594654997	0.669191083
0	0.311907461	0.351003006
0	0.435727325	0.490342874
0	0.235631462	0.265166314
0	0.44250464	0.497969682
0	0.332218635	0.373860052
0	0.208484587	0.234616757
0	0.476322704	0.536026617
0	0.421455934	0.474282658
0	0.480359589	0.540569499
0	0.326039799	0.36690674
0	0.466962549	0.525493228
0	0.300325973	0.337969855
0	0.325773573	0.366607144
0	0.366961969	0.412958234
0	0.541038352	0.608853944
0	0.56416346	0.634877633
0	0.413827644	0.465698212
0	0.139481946	0.156965089
0	0.516288409	0.58100176
0	0.340730007	0.383438269
0	0.705716812	0.794173765
0	0.25908878	0.291563852
0	0.426386049	0.479830731
0	0.604784924	0.68059073
0	0.413996522	0.465888258
0	0.60102154	0.67635563
0	0.614510187	0.69153499
0	0.580578532	0.653350225
0	0.55980525	0.62997315
0	0.516965527	0.58176375
0	0.348918268	0.392652874
0	0.397994066	0.44788
0	0.406626099	0.457594001
0	0.470279744	0.529226212
0	0.440693623	0.495931665
0	0.450158531	0.506582937
0	0.610053217	0.686519368
0	0.398785209	0.448770307
0	0.547350187	0.615956927
0	0.347629841	0.391202951
0	0.45064669	0.507132284
0	0.352175734	0.396318642
0	0.329548772	0.370855539
0	0.389481466	0.438300401
0	0.458497932	0.515967627
0	0.369685484	0.416023124
0	0.395676452	0.445271888
0	0.194739496	0.219148808
0	0.370159495	0.416556549
0	0.534943239	0.60199485
0	0.371538503	0.418108406
0	0.428409297	0.48210758
0	0.560105556	0.630311097
0	0.554619807	0.624137745
0	0.376064496	0.423201703
0	0.385713738	0.434060414
0	0.33141979	0.372961077
0	0.481476009	0.541825854
0	0.386377944	0.434807873
0	0.443299635	0.498864323
0	0.540343303	0.608071776
0	0.392479596	0.441674327
0	0.49663386	0.558883643
0	0.332303843	0.37395594
0	0.354640026	0.399091816
0	0.511754227	0.575899247
0	0.384700712	0.432920412
0	0.521783104	0.587185179
0	0.531235309	0.597822155
0	0.28996625	0.326311609
0	0.343203273	0.386221542
0	0.42718333	0.480727946
0	0.436813326	0.491564998
0	0.519555288	0.58467812
0	0.469960767	0.528867252
0	0.480947191	0.541230752
0	0.505122665	0.568436463
0	0.209427649	0.235678025
0	0.504959307	0.568252629
0	0.36812685	0.414269125
0	0.461829107	0.519716343
0	0.188318702	0.21192321
0	0.601028518	0.676363483
0	0.706604256	0.795172444
0	0.412482299	0.464184237
0	0.488539614	0.549774836
0	0.529174337	0.595502854
0	0.512895335	0.577183386
0	0.439626799	0.494731122
0	0.359652169	0.404732199
0	0.359013418	0.404013384
0	0.165953802	0.186755018
0	0.140951864	0.158619252
0	0.258895346	0.291346172
0	0.554604905	0.624120975
0	0.32731734	0.368344411
0	0.612030173	0.688744122
0	0.162686807	0.183078527
0	0.531454611	0.598068945
0	0.2988322	0.336288847
0	0.603792703	0.679474141
0	0.486079561	0.547006432
0	0.642326422	0.722837807
0	0.268971412	0.302685207
0	0.530025809	0.596461052
0	0.324821327	0.36553554
0	0.494556253	0.556545621
0	0.372308303	0.418974696
0	0.448639058	0.504873009
0	0.412792252	0.464533041
0	0.406494986	0.457446454
0	0.363626671	0.409204879
0	0.233452294	0.262714001
0	0.558624501	0.628644402
0	0.361337606	0.406628895
0	0.535428543	0.602540983
0	0.220248141	0.247854794
0	0.232818275	0.262000512
0	0.283213197	0.318712105
0	0.370990062	0.417491222
0	0.501218898	0.564043385
0	0.622313045	0.700315885
0	0.54103624	0.608851568
0	0.425310819	0.478620728
0	0.481731646	0.542113534
0	0.577466868	0.649848535
0	0.494868356	0.556896844
0	0.504462804	0.567693893
0	0.328481949	0.369654997
0	0.595013692	0.669594738
0	0.386362957	0.434791008
0	0.525263493	0.591101811
0	0.550232758	0.619200809
0	0.341301893	0.384081836
0	0.245399396	0.276158593
0	0.444016297	0.499670815
0	0.436059419	0.490716595
0	0.308719714	0.347415696
0	0.447818489	0.503949586
0	0.252151587	0.283757127
0	0.4899975	0.551415458
0	0.391651373	0.440742292
0	0.352690404	0.396897823
0	0.634639095	0.714186925
0	0.573972852	0.645916568
0	0.545937675	0.614367365
0	0.369258414	0.415542523
0	0.353122339	0.397383897
0	0.490185542	0.551627071
0	0.214942142	0.241883724
0	0.243042077	0.2735058
0	0.21142242	0.237922828
0	0.454842083	0.511853541
0	0.604675614	0.680467718
0	0.421096136	0.473877762
0	0.543297856	0.611396663
0	0.373784927	0.420636405
0	0.552220533	0.621437739
0	0.452609061	0.509340625
0	0.544204589	0.612417048
0	0.486169474	0.547107614
0	0.299063249	0.336548857
0	0.386672494	0.435139343
0	0.452161681	0.508837169
0	0.514139259	0.578583227
0	0.445379774	0.501205194
0	0.48717937	0.548244095
0	0.422508351	0.475466989
0	0.466522456	0.524997972
0	0.375100819	0.422117235
0	0.389183876	0.43796551
0	0.132184204	0.148752623
0	0.702935513	0.791043849
0	0.46532885	0.523654755
0	0.280238349	0.315364379
0	0.558975206	0.629039066
0	0.381977551	0.42985592
0	0.310562595	0.34948957
0	0.616635437	0.693926626
0	0.353696531	0.398030061
0	0.483377495	0.54396568
0	0.516028819	0.580709631
0	0.470669421	0.529664731
0	0.473324938	0.532653101
0	0.631879286	0.711081191
0	0.472680457	0.531927838
0	0.451433823	0.508018078
0	0.369372085	0.415670442
0	0.529359955	0.595711738
0	0.636838188	0.71666166
0	0.287618922	0.323670058
0	0.618241981	0.69573454
0	0.417032302	0.469304553
0	0.38455856	0.432760442
0	0.497670467	0.560050181
0	0.543256288	0.611349884
0	0.398895942	0.44889492
0	0.393977611	0.443360109
0	0.624827947	0.703146014
0	0.408778506	0.460016198
0	0.443140544	0.498685291
0	0.403380428	0.453941507
0	0.507385978	0.570983467
0	0.635035829	0.714633386
0	0.47182841	0.530968992
0	0.412877521	0.464628998
0	0.36785152	0.413959285
0	0.507968694	0.571639223
0	0.725848749	0.816829107
0	0.468906626	0.527680982
0	0.260738756	0.293420641
0	0.444806922	0.500560539
0	0.465064081	0.523356799
0	0.30603619	0.34439581
0	0.312672481	0.351863917
0	0.400078068	0.450225218
0	0.435163167	0.489708002
0	0.315454965	0.354995167
0	0.463470567	0.521563549
0	0.637286435	0.71716609
0	0.505400054	0.568748621
0	0.464383754	0.522591198
0	0.531662394	0.598302772
0	0.318123805	0.357998528
0	0.230112406	0.25895548
0	0.401282743	0.451580891
0	0.272235612	0.306358552
0	0.569922634	0.641358682
0	0.477110977	0.536913695
0	0.417607508	0.469951857
0	0.563625964	0.634272766
0	0.22610642	0.25444737
0	0.292135097	0.328752306
0	0.559557341	0.629694167
0	0.434121085	0.488535303
0	0.551558834	0.6206931
0	0.63370104	0.71313129
0	0.294594869	0.331520395
0	0.490024731	0.551446103
0	0.534922813	0.601971863
0	0.280242586	0.315369148
0	0.434632667	0.489111009
0	0.608946965	0.685274455
0	0.305149742	0.343398251
0	0.539395624	0.607005311
0	0.485621222	0.546490643
0	0.404264253	0.454936114
0	0.258513383	0.290916333
0	0.427879581	0.481511467
0	0.597622771	0.672530848
0	0.15202934	0.171085216
0	0.459645842	0.51725942
0	0.310036882	0.348897962
0	0.405646477	0.45649159
0	0.246226895	0.277089814
0	0.209980864	0.236300582
0	0.293981104	0.330829698
0	0.552674076	0.62194813
0	0.568511829	0.639771041
0	0.535193062	0.602275986
0	0.496631123	0.558880562
0	0.591081867	0.665170085
0	0.215117059	0.242080565
0	0.277733657	0.312545741
0	0.640449671	0.720725818
0	0.518424484	0.583405577
0	0.220429929	0.248059368
0	0.405265587	0.456062958
0	0.401357785	0.451665339
0	0.464696512	0.522943158
0	0.500045312	0.562722698
0	0.260655696	0.29332717
0	0.435996369	0.490645641
0	0.512888197	0.577175353
0	0.381132495	0.428904942
0	0.480601963	0.540842252
0	0.150264715	0.169099407
0	0.367637558	0.413718504
0	0.485635088	0.546506247
0	0.707255446	0.795905256
0	0.577442225	0.649820804
0	0.277519127	0.312304321
0	0.464363062	0.522567913
0	0.433561927	0.487906058
0	0.192492385	0.216620037
0	0.54141528	0.609278119
0	0.475551618	0.53515888
0	0.580866463	0.653674248
0	0.366853851	0.412836564
0	0.600835487	0.676146257
0	0.319988993	0.360097505
0	0.280245058	0.31537193
0	0.361576533	0.406897769
0	0.688980865	0.775340078
0	0.31147886	0.350520682
0	0.353320462	0.397606854
0	0.615837875	0.693029095
0	0.61877324	0.696332389
0	0.600674811	0.675965441
0	0.652150911	0.733893731
0	0.43838567	0.493334425
0	0.515188236	0.579763687
0	0.462312314	0.520260117
0	0.268761571	0.302449063
0	0.295563786	0.332610759
0	0.461962407	0.519866352
0	0.463637587	0.521751503
0	0.446074394	0.50198688
0	0.413172119	0.464960522
0	0.293750855	0.330570589
0	0.360589386	0.40578689
0	0.380742039	0.428465545
0	0.411397682	0.462963671
0	0.565498071	0.636379528
0	0.56824827	0.639474447
0	0.413803833	0.465671417
0	0.342632167	0.385578852
0	0.336599854	0.378790427
0	0.424620439	0.477843813
0	0.503937389	0.567102621
0	0.385316582	0.433613477
0	0.337281712	0.379557753
0	0.402365359	0.452799206
0	0.243186722	0.273668576
0	0.440920733	0.496187242
0	0.376414847	0.423595969
0	0.323549456	0.364104249
0	0.469555131	0.528410773
0	0.431278559	0.485336485
0	0.474830749	0.534347655
0	0.386123724	0.434521788
0	0.423420972	0.476494001
0	0.482211898	0.542653983
0	0.542908648	0.61095867
0	0.377642132	0.424977085
0	0.487968643	0.549132297
0	0.466838661	0.525353811
0	0.425955595	0.479346322
0	0.299432752	0.336964674
0	0.55120685	0.620296997
0	0.557472913	0.627348469
0	0.440809845	0.496062455
0	0.759752254	0.854982193
0	0.395768434	0.4453754
0	0.404768006	0.455503008
0	0.491451389	0.553051583
0	0.406705393	0.457683234
0	0.287035897	0.323013955
0	0.281173139	0.31641634
0	0.276066339	0.310669435
0	0.565150909	0.635988852
0	0.410587157	0.462051552
0	0.529761026	0.59616308
0	0.518773641	0.583798499
0	0.320576153	0.360758262
0	0.230852017	0.259787796
0	0.731417271	0.823095607
0	0.202504523	0.22788713
0	0.32369041	0.36426287
0	0.447781923	0.503908436
0	0.550151735	0.61910963
0	0.395048128	0.444564808
0	0.286140302	0.322006104
0	0.656919759	0.739260323
0	0.297682222	0.334994727
0	0.412936168	0.464694996
0	0.405443719	0.456263418
0	0.561514924	0.631897121
0	0.312760168	0.351962594
0	0.586543411	0.660062764
0	0.434140958	0.488557667
0	0.527499152	0.593617695
0	0.525479437	0.591344823
0	0.268451764	0.302100424
0	0.503433434	0.566535498
0	0.539616374	0.607253731
0	0.522790305	0.588318625
0	0.213869083	0.240676163
0	0.430856335	0.484861338
0	0.528641772	0.594903535
0	0.425357858	0.478673663
0	0.544903016	0.613203019
0	0.346168909	0.389558901
0	0.339671792	0.382247413
0	0.354341389	0.398755748
0	0.438555096	0.493525087
0	0.495779814	0.557922548
0	0.29285004	0.329556864
0	0.39980837	0.449921715
0	0.197221266	0.221941652
0	0.389493803	0.438314285
0	0.280824659	0.31602418
0	0.492658457	0.554409949
0	0.49535305	0.557442291
0	0.198064046	0.222890069
0	0.620526562	0.698305478
0	0.28278514	0.318230394
0	0.537289318	0.604634995
0	0.503311732	0.566398541
0	0.28505077	0.320780006
0	0.553647072	0.623043085
0	0.51126615	0.575349993
0	0.313313023	0.352584746
0	0.337278905	0.379554594
0	0.172969956	0.194650601
0	0.578988375	0.651560753
0	0.530432852	0.596919115
0	0.459546962	0.517148146
0	0.669045016	0.752905401
0	0.568051432	0.639252937
0	0.124519873	0.140127619
0	0.311395754	0.35042716
0	0.5906031	0.664631307
0	0.529367162	0.595719848
0	0.077205422	0.086882613
0	0.593841142	0.668275216
0	0.241257771	0.271497843
0	0.461025219	0.518811693
0	0.529072034	0.595387728
0	0.605779971	0.681710499
0	0.32867343	0.369870479
0	0.294400499	0.331301662
0	0.426412414	0.4798604
0	0.324785782	0.36549554
0	0.463214042	0.521274871
0	0.340979917	0.383719504
0	0.323902638	0.3645017
0	0.432419869	0.486620851
0	0.33940085	0.381942511
0	0.363821785	0.409424449
0	0.428375094	0.48206909
0	0.35811497	0.403002322
0	0.289464441	0.325746901
0	0.52655224	0.592552094
0	0.426434294	0.479885023
0	0.403467981	0.454040034
0	0.532627766	0.599389148
0	0.318832681	0.358796257
0	0.373352858	0.420150179
0	0.436041673	0.490696623
0	0.413544513	0.465379593
0	0.591211466	0.665315929
0	0.35848001	0.403413118
0	0.44388492	0.49952297
0	0.42112117	0.473905934
0	0.313953992	0.353306056
0	0.535731788	0.602882238
0	0.475635443	0.535253212
0	0.504919746	0.56820811
0	0.361939025	0.407305697
0	0.408249628	0.459421029
0	0.281195451	0.316441449
0	0.314164594	0.353543056
0	0.494707366	0.556715675
0	0.266813711	0.300257052
0	0.496525826	0.558762067
0	0.321667736	0.361986668
0	0.368610613	0.414813524
0	0.337266493	0.379540626
0	0.358006655	0.40288043
0	0.333874594	0.375723575
0	0.503587413	0.566708777
0	0.452987041	0.509765982
0	0.383758106	0.431859656
0	0.439386084	0.494460235
0	0.340280333	0.38293223
0	0.604169355	0.679898003
0	0.411495051	0.463073245
0	0.348692726	0.392399062
0	0.35293087	0.397168429
0	0.538614732	0.606126539
0	0.433237615	0.487541095
0	0.425759671	0.479125841
0	0.364654705	0.410361769
0	0.679286393	0.764430466
0	0.385064166	0.433329422
0	0.570616987	0.642140067
0	0.375627036	0.42270941
0	0.280092996	0.315200808
0	0.45214362	0.508816844
0	0.556985337	0.62679978
0	0.40141616	0.451731031
0	0.449417019	0.505748482
0	0.564350892	0.635088559
0	0.472569937	0.531803465
0	0.471230529	0.530296171
0	0.285390309	0.321162104
0	0.269595572	0.303387601
0	0.33114931	0.372656695
0	0.590297035	0.664286879
0	0.560912269	0.631218926
0	0.501932674	0.564846627
0	0.474789213	0.534300913
0	0.3690395	0.41529617
0	0.365620444	0.411448558
0	0.517383912	0.582234577
0	0.516080323	0.580767591
0	0.514446	0.578928416
0	0.34046729	0.383142622
0	0.484536858	0.545270361
0	0.409156332	0.460441382
0	0.549262284	0.618108692
0	0.677617913	0.762552854
0	0.366666146	0.412625332
0	0.40389532	0.454520937
0	0.382799412	0.430780796
0	0.472478396	0.531700451
0	0.367551709	0.413621894
0	0.372238227	0.418895836
0	0.350274917	0.39417957
0	0.434156885	0.48857559
0	0.300927581	0.338646871
0	0.690235236	0.776751676
0	0.516109667	0.580800613
0	0.503262874	0.566343559
0	0.508712935	0.57247675
0	0.288905445	0.325117839
0	0.392573033	0.441779476
0	0.214957629	0.241901151
0	0.274064553	0.308416739
0	0.394357466	0.443787576
0	0.579300163	0.651911621
0	0.474671479	0.534168421
0	0.41122329	0.46276742
0	0.227675523	0.256213149
0	0.470868242	0.529888474
0	0.48597568	0.546889529
0	0.481121167	0.541426535
0	0.436006628	0.490657187
0	0.474862193	0.53438304
0	0.662856596	0.745941303
0	0.619532512	0.697186831
0	0.328034597	0.369151573
0	0.511436894	0.575542139
0	0.395397552	0.44495803
0	0.286789578	0.322736762
0	0.50640197	0.56987612
0	0.487456332	0.548555772
0	0.336995291	0.37923543
0	0.406187999	0.457100988
0	0.27896449	0.313930851
0	0.469140997	0.527944731
0	0.499594637	0.562215534
0	0.423792709	0.476912332
0	0.560286408	0.630514617
0	0.72569358	0.81665449
0	0.478253413	0.538199327
0	0.257583229	0.28986959
0	0.426172546	0.479590467
0	0.725047957	0.815927942
0	0.45037014	0.50682107
0	0.454429967	0.511389769
0	0.387156859	0.43568442
0	0.36284082	0.408320526
0	0.632357382	0.711619214
0	0.471107105	0.530157277
0	0.229736191	0.258532109
0	0.372938981	0.419684425
0	0.377486807	0.424802292
0	0.278429183	0.313328447
0	0.50104573	0.563848511
0	0.403393309	0.453956003
0	0.51643279	0.581164238
0	0.64985601	0.73131118
0	0.542061608	0.610005459
0	0.556141554	0.625850234
0	0.502409261	0.565382952
0	0.416409201	0.468603351
0	0.395984196	0.445618206
0	0.581537251	0.654429114
0	0.456580874	0.513810278
0	0.449153325	0.505451735
0	0.533940408	0.60086632
0	0.344793399	0.38801098
0	0.507756302	0.571400209
0	0.472496501	0.531720824
0	0.457244271	0.514556828
0	0.55995725	0.630144201
0	0.254227396	0.286093125
0	0.422794285	0.475788763
0	0.411109928	0.462639849
0	0.515427961	0.58003346
0	0.498986802	0.561531511
0	0.334432539	0.376351454
0	0.236508031	0.266152754
0	0.384548671	0.432749313
0	0.353066458	0.397321012
0	0.407541877	0.458624566
0	0.416509022	0.468715684
0	0.326542775	0.36747276
0	0.701798045	0.789763806
0	0.582743814	0.655786912
0	0.4864658	0.547441083
0	0.363196397	0.408720672
0	0.353490628	0.397798349
0	0.283251898	0.318755657
0	0.328208287	0.369347034
0	0.405523221	0.456352884
0	0.434340145	0.48878182
0	0.483161334	0.543722424
0	0.354775617	0.399244403
0	0.499687166	0.56231966
0	0.49367784	0.555557104
0	0.457097078	0.514391185
0	0.350887973	0.394869469
0	0.517440687	0.582298468
0	0.703761913	0.791973832
0	0.112120999	0.126174627
0	0.439064996	0.4940989
0	0.639213606	0.71933482
0	0.551794842	0.62095869
0	0.324544087	0.36522355
0	0.458742593	0.516242955
0	0.613330555	0.690207499
0	0.375871164	0.422984138
0	0.519785114	0.584936754
0	0.558349923	0.628335407
0	0.453428143	0.510262373
0	0.259961684	0.292546169
0	0.390869524	0.439862443
0	0.481647413	0.542018743
0	0.691367182	0.778025503
0	0.346754075	0.390217414
0	0.590159265	0.66413184
0	0.424031033	0.477180529
0	0.433278383	0.487586974
0	0.5934177	0.667798699
0	0.300731573	0.338426294
0	0.478585075	0.538572561
0	0.604907902	0.680729122
0	0.357241179	0.402019008
0	0.548659142	0.617429951
0	0.423747852	0.476861853
0	0.52478955	0.590568463
0	0.528649839	0.594912614
0	0.650220499	0.731721355
0	0.369527069	0.415844852
0	0.472443155	0.531660792
0	0.511028119	0.575082126
0	0.558551949	0.628562756
0	0.383415657	0.431474284
0	0.641013964	0.721360841
0	0.317694492	0.357515403
0	0.545327453	0.613680657
0	0.423163125	0.476203835
0	0.354215015	0.398613533
0	0.456832097	0.51409299
0	0.460169068	0.517848229
0	0.373089952	0.41985432
0	0.546301136	0.614776384
0	0.539753006	0.607407489
0	0.255363442	0.287371567
0	0.487910633	0.549067017
0	0.399228606	0.449269282
0	0.481183047	0.541496172
0	0.345214085	0.388484397
0	0.264569561	0.297731612
0	0.364642481	0.410348013
0	0.293108055	0.329847218
0	0.23498744	0.264441568
0	0.57133489	0.642947954
0	0.411491279	0.463069
0	0.389611864	0.438447145
0	0.291631098	0.328185134
0	0.384402841	0.432585205
0	0.440429606	0.495634555
0	0.496060404	0.558238307
0	0.234636776	0.264046949
0	0.302023738	0.339880424
0	0.516459447	0.581194236
0	0.355294753	0.39982861
0	0.463914244	0.522062838
0	0.146332137	0.164673906
0	0.597335649	0.672207737
0	0.653170161	0.735040737
0	0.379224497	0.42675779
0	0.490967925	0.55250752
0	0.250514014	0.281914295
0	0.542636737	0.610652677
0	0.594747887	0.669295617
0	0.343397611	0.386440239
0	0.349381297	0.393173941
0	0.612766286	0.689572503
0	0.244614512	0.27527533
0	0.200778743	0.225945036
0	0.444676914	0.500414236
0	0.345006747	0.388251069
0	0.633091679	0.71244555
0	0.464378232	0.522584984
0	0.474265668	0.533711745
0	0.270727441	0.304661342
0	0.484006034	0.544673001
0	0.32133102	0.361607746
0	0.325127971	0.36588062
0	0.714356468	0.803896345
0	0.379698678	0.427291406
0	0.279035433	0.314010687
0	0.37970359	0.427296934
0	0.402173774	0.452583606
0	0.438206591	0.4931329
0	0.474809708	0.534323977
0	0.440701782	0.495940847
0	0.395534373	0.445112
0	0.287748817	0.323816235
0	0.364181942	0.409829748
0	0.416625437	0.46884669
0	0.336515321	0.378695299
0	0.420018857	0.472665453
0	0.452389282	0.509093298
0	0.400055487	0.450199806
0	0.459411006	0.516995148
0	0.475691275	0.535316042
0	0.405759779	0.456619094
0	0.325117024	0.365868301
0	0.59975776	0.674933443
0	0.344590277	0.387782398
0	0.500137291	0.562826205
0	0.319079193	0.359073667
0	0.445034552	0.500816701
0	0.617903768	0.695353935
0	0.294625283	0.331554621
0	0.346341594	0.38975323
0	0.393451032	0.442767526
0	0.425072518	0.478352558
0	0.417816375	0.470186905
0	0.427369549	0.480937506
0	0.351441414	0.39549228
0	0.607524244	0.683673405
0	0.526046485	0.591982946
0	0.38126153	0.429050151
0	0.501176983	0.563996216
0	0.53401614	0.600951545
0	0.368500546	0.414689661
0	0.335953894	0.378063501
0	0.514019907	0.578448916
0	0.336531853	0.378713903
0	0.515892989	0.580556776
0	0.695114814	0.782242877
0	0.540927594	0.608729304
0	0.498472829	0.560953114
0	0.406262991	0.45718538
0	0.655984062	0.738207342
0	0.50182634	0.564726965
0	0.465265832	0.523583838
0	0.575826371	0.648002413
0	0.457942222	0.515342262
0	0.305264952	0.343527902
0	0.251590963	0.283126233
0	0.434101611	0.488513388
0	0.263910652	0.296990114
0	0.384816117	0.433050282
0	0.404012432	0.454652728
0	0.409510499	0.460839942
0	0.312310367	0.351456414
0	0.470995798	0.530032018
0	0.317119002	0.35686778
0	0.364836986	0.410566899
0	0.337718725	0.380049542
0	0.33598255	0.378095749
0	0.417510549	0.469842745
0	0.427098606	0.480632602
0	0.391694499	0.440790824
0	0.322427756	0.362841951
0	0.443416812	0.498996187
0	0.339288565	0.381816152
0	0.280892112	0.316100088
0	0.371834165	0.418441127
0	0.425812884	0.479185724
0	0.545378356	0.61373794
0	0.235595745	0.26512612
0	0.413335464	0.465144341
0	0.29978346	0.337359341
0	0.358599946	0.403548087
0	0.48491348	0.54569419
0	0.21815791	0.245502567
0	0.382505959	0.430450561
0	0.387778926	0.43638446
0	0.528722662	0.594994564
0	0.367703671	0.413792904
0	0.451177998	0.507730188
0	0.475029605	0.534571437
0	0.314165148	0.353543679
0	0.594483943	0.668998589
0	0.43812483	0.493040891
0	0.441111578	0.496402008
0	0.373063915	0.419825018
0	0.484129199	0.544811605
0	0.502097542	0.565032161
0	0.274437435	0.308836359
0	0.418718555	0.471202167
0	0.405217304	0.456008624
0	0.223326937	0.251319497
0	0.220778006	0.248451075
0	0.311330143	0.350353325
0	0.433716154	0.488079616
0	0.366996504	0.412997098
0	0.514802815	0.579329956
0	0.399465259	0.449535597
0	0.351192746	0.395212443
0	0.327600136	0.368662654
0	0.492591966	0.554335124
0	0.358547782	0.403489384
0	0.45383371	0.510718775
0	0.5960612	0.670773544
0	0.309526646	0.348323772
0	0.504534971	0.567775106
0	0.288000246	0.324099179
0	0.206283491	0.232139767
0	0.502898653	0.565933686
0	0.453110209	0.509904588
0	0.231382772	0.260385079
0	0.419580197	0.47217181
0	0.248540116	0.279692982
0	0.343822431	0.386918307
0	0.471035856	0.530077097
0	0.342633677	0.385580551
0	0.871764911	0.981034899
0	0.329254942	0.37052488
0	0.432339301	0.486530184
0	0.494621524	0.556619073
0	0.34558657	0.38890357
0	0.205573522	0.231340808
0	0.469679173	0.528550363
0	0.160662051	0.18079998
0	0.474826177	0.53434251
0	0.411948316	0.463583324
0	0.362012915	0.407388849
0	0.319390538	0.359424038
0	0.208209745	0.234307465
0	0.436361574	0.491056622
0	0.189683199	0.213458739
0	0.422343339	0.475281294
0	0.479232934	0.539301624
0	0.493013924	0.554809971
0	0.523339435	0.588936585
0	0.570657985	0.642186203
0	0.407085468	0.45811095
0	0.631584955	0.710749968
0	0.314965878	0.354444776
0	0.521378071	0.586729377
0	0.256124225	0.28822771
0	0.555817302	0.625485339
0	0.623069569	0.701167235
0	0.512748075	0.577017668
0	0.600249466	0.675486782
0	0.352247259	0.396399133
0	0.569629445	0.641028743
0	0.403020102	0.453536016
0	0.484885101	0.545662254
0	0.492190261	0.553883067
0	0.602829655	0.678390381
0	0.508252678	0.571958803
0	0.437240344	0.49204554
0	0.311374885	0.350403676
0	0.730614696	0.822192434
0	0.32446276	0.365132029
0	0.417486308	0.469815466
0	0.336715284	0.378920327
0	0.489820643	0.551216434
0	0.327052125	0.368045954
0	0.61084163	0.687406604
0	0.517404306	0.582257527
0	0.479195089	0.539259036
0	0.464972811	0.523254089
0	0.312740683	0.351940667
0	0.425287209	0.478594158
0	0.50856958	0.572315427
0	0.502545536	0.565536308
0	0.581776902	0.654698803
0	0.566980346	0.638047597
0	0.389965365	0.438844954
0	0.448548938	0.504771592
0	0.345916635	0.389275006
0	0.26807729	0.301679012
0	0.483742352	0.544376269
0	0.443962808	0.499610621
0	0.40402177	0.454663237
0	0.360904055	0.406141001
0	0.453093896	0.509886231
0	0.443981082	0.499631186
0	0.304414805	0.342571195
0	0.45037133	0.506822409
0	0.697697918	0.785149756
0	0.425000919	0.478271984
0	0.055628798	0.062601501
0	0.266706981	0.300136943
0	0.475500538	0.535101397
0	0.286104259	0.321965543
0	0.350434867	0.394359568
0	0.252443623	0.284085768
0	0.24806731	0.279160913
0	0.5058539	0.569259353
0	0.55484942	0.624396139
0	0.723628977	0.814331102
0	0.332810875	0.374526526
0	0.356732453	0.401446515
0	0.348732835	0.392444198
0	0.362322409	0.407737136
0	0.610145819	0.686623577
0	0.108916915	0.122568933
0	0.356141837	0.40078187
0	0.363259487	0.408791671
0	0.347308036	0.39084081
0	0.204182884	0.229775863
0	0.548689265	0.617463849
0	0.274289935	0.308670371
0	0.494725399	0.556735969
0	0.450521804	0.506991744
0	0.263940493	0.297023695
0	0.47013601	0.529064461
0	0.42399602	0.477141127
0	0.215352434	0.242345443
0	0.275325532	0.309835773
0	0.473003556	0.532291435
0	0.344490395	0.387669996
0	0.506779211	0.570300646
0	0.369437847	0.415744447
0	0.490748343	0.552260414
0	0.508548423	0.572291618
0	0.38420434	0.432361822
0	0.535639734	0.602778645
0	0.267822207	0.301391956
0	0.332686214	0.374386239
0	0.356850818	0.401579717
0	0.225339778	0.253584634
0	0.322341891	0.362745323
0	0.48153911	0.541896865
0	0.427727803	0.481340666
0	0.165563503	0.186315797
0	0.324406019	0.365068177
0	0.146364753	0.164710611
0	0.3611742	0.406445006
0	0.37513879	0.422159965
0	0.397222403	0.447011614
0	0.293946427	0.330790675
0	0.564357476	0.635095967
0	0.490541415	0.552027549
0	0.13424732	0.151074337
0	0.48575569	0.546641966
0	0.525229855	0.591063957
0	0.500402791	0.563124984
0	0.552944545	0.622252501
0	0.276394289	0.311038492
0	0.403970959	0.454606057
0	0.537719567	0.605119172
0	0.471249931	0.530318005
0	0.403210491	0.45375027
0	0.72075296	0.811094595
0	0.131127437	0.147563398
0	0.40158649	0.451922711
0	0.28958612	0.325883832
0	0.616880619	0.69420254
0	0.342188737	0.38507984
0	0.43884565	0.493852061
0	0.563712256	0.634369874
0	0.670807337	0.754888617
0	0.381106138	0.428875281
0	0.384097955	0.432242103
0	0.179208309	0.20167089
0	0.433055434	0.487336079
0	0.825316966	0.92876501
0	0.340925181	0.383657906
0	0.376498179	0.423689745
0	0.446410503	0.502365119
0	0.365667513	0.411501526
0	0.109870429	0.123641964
0	0.433828176	0.48820568
0	0.334038061	0.375907531
0	0.508128531	0.571819095
0	0.510018679	0.57394616
0	0.565595285	0.636488928
0	0.507848881	0.571504392
0	0.596597588	0.671377165
0	0.28630374	0.322190027
0	0.614542508	0.691571362
0	0.270551492	0.304463339
0	0.41426488	0.466190253
0	0.354294633	0.398703131
0	0.23796522	0.267792592
0	0.399764748	0.449872625
0	0.521300304	0.586641862
0	0.619474161	0.697121165
0	0.533020543	0.599831156
0	0.403083085	0.453606894
0	0.503393889	0.566490996
0	0.449881286	0.506270941
0	0.501248077	0.564076221
0	0.523554089	0.589178144
0	0.502753512	0.565770352
0	0.534002943	0.600936694
0	0.291786685	0.328360224
0	0.339574466	0.382137888
0	0.406823813	0.457816498
0	0.653860937	0.735818098
0	0.567414349	0.638535999
0	0.451976694	0.508628995
0	0.382385983	0.430315546
0	0.574862525	0.646917755
0	0.475758675	0.53539189
0	0.633871499	0.713323115
0	0.39348907	0.442810332
0	0.591180227	0.665280773
0	0.462223407	0.520160066
0	0.481488852	0.541840308
0	0.492809731	0.554580184
0	0.465450378	0.523791516
0	0.228459522	0.257095418
0	0.251451963	0.28296981
0	0.570620472	0.642143989
0	0.410305909	0.461735051
0	0.587315221	0.660931314
0	0.677724336	0.762672617
0	0.511395684	0.575495763
0	0.34972789	0.393563976
0	0.390451205	0.439391691
0	0.175481755	0.197477237
0	0.484136762	0.544820115
0	0.427931495	0.481569889
0	0.287255296	0.323260855
0	0.667435917	0.751094612
0	0.563937097	0.634622897
0	0.348607751	0.392303436
0	0.48796074	0.549123404
0	0.295451338	0.332484217
0	0.549020408	0.617836499
0	0.292434324	0.32908904
0	0.20257681	0.227968479
0	0.382369155	0.43029661
0	0.631617914	0.710787058
0	0.522697732	0.588214449
0	0.246232072	0.27709564
0	0.274716609	0.309150526
0	0.506010267	0.56943532
0	0.329500411	0.370801117
0	0.381586171	0.429415484
0	0.307343367	0.345866834
0	0.408339187	0.459521813
0	0.455268503	0.51233341
0	0.567423382	0.638546165
0	0.646229852	0.727230506
0	0.401614558	0.451954297
0	0.154567883	0.173941949
0	0.19605768	0.220632219
0	0.438692562	0.493679784
0	0.18217411	0.205008434
0	0.428943928	0.482709224
0	0.3290559	0.370300889
0	0.405461617	0.456283559
[truncated: 8,001 more rows]
