# Supplementary material for: G4 & the balanced metric family – a novel approach to solving binary classification problems in medical device validation & verification studies
Source: BioData Min. 2024 Oct 23;17:43. doi: 10.1186/s13040-024-00402-z (PMC11515465; doi:10.1186/s13040-024-00402-z)
Supplement: Supplementary file 1 — Supplementary Material 1 [file 13040_2024_402_MOESM1_ESM.zip › Supplementary Documents - Data Availability/Toy_Data_20%_Prevalence.txt]

Truth	Aided	Unaided
0	0.434894406121741	0.492908317299004
0	0.580716585025545	0.658182838692199
0	0.264190371983132	0.299432758544956
0	0.285159831812567	0.323199495972943
0	0.369021418976968	0.418248025531766
0	0.325554338568706	0.36898253680543
0	0.578840179806762	0.656056125343068
0	0.48614388664735	0.550994360376906
0	0.40480747925787	0.458807863753466
0	0.448713975193648	0.508571385025666
0	0.509362937747806	0.577310779365293
0	0.361339832793397	0.409541733460326
0	0.303124956514601	0.343561126893687
0	0.436957327902435	0.495246428089412
0	0.426239143680516	0.483098462801838
0	0.619941078340831	0.702639788988155
0	0.359260893468746	0.407185468422523
0	0.632883683177414	0.717308907472241
0	0.483750188718219	0.548281348662426
0	0.356856074402385	0.404459852036746
0	0.48746385468196	0.552490409104297
0	0.418684518841899	0.474536068426075
0	0.688575583230352	0.780429978600927
0	0.731602648934676	0.829196755676223
0	0.438943341270566	0.497497371062325
0	0.454683663997484	0.515337416553498
0	0.397604624220004	0.450644164458908
0	0.541460811246037	0.613690435190206
0	0.418128888836809	0.473906318659247
0	0.373953372444296	0.42383789022158
0	0.630212722942488	0.71428164729957
0	0.381451433015566	0.432336174787135
0	0.385844369925308	0.437315119353222
0	0.52240184674791	0.592089048766295
0	0.515287243427691	0.584025373765064
0	0.518189437935402	0.587314714329426
0	0.411693458375326	0.466612416610353
0	0.577924450695743	0.655018240079748
0	0.502753120868876	0.569819228152891
0	0.270129051070573	0.306163643731716
0	0.374335875546485	0.424271418355784
0	0.387825603854031	0.439560645320529
0	0.389205380802167	0.441124481332628
0	0.469476497659925	0.53210358012332
0	0.433613047141453	0.491456027984773
0	0.396720453546257	0.449642047455638
0	0.395314987399752	0.448049095365331
0	0.575665565932402	0.652458025296578
0	0.42321204808069	0.479667559627618
0	0.379131633766459	0.42970691966623
0	0.495755735173574	0.561888407337509
0	0.581851726284108	0.659469405177716
0	0.588572427827879	0.667086632813616
0	0.564886079882254	0.640240580658214
0	0.474745754719367	0.538075743926822
0	0.444064738375644	0.503301950734424
0	0.214824731596863	0.243481855538004
0	0.426267188018257	0.483130248189581
0	0.459794946302579	0.521130532134614
0	0.554471079058019	0.62843624273462
0	0.161724787709371	0.183298501551776
0	0.496833265893928	0.563109678171834
0	0.290101698985014	0.328800596833285
0	0.469261468383586	0.531859866437243
0	0.55705176469764	0.631361185889092
0	0.372472578182016	0.422159561418514
0	0.413572679213037	0.468742321175485
0	0.542823445932173	0.615234842202075
0	0.594834866065825	0.674184465875168
0	0.462956259605096	0.524713557343641
0	0.535269419006232	0.60667312549916
0	0.289471565410482	0.328086404892611
0	0.411524522619869	0.466420945214579
0	0.426098138310433	0.482938647640458
0	0.513064018585651	0.581505575854488
0	0.550043897115147	0.623418484926932
0	0.372273420331407	0.42193383636977
0	0.395017522318799	0.447711949128351
0	0.50771162666066	0.575439187186031
0	0.414145887062647	0.469391993630767
0	0.390393859338359	0.442471500165646
0	0.506040813899974	0.573545491854938
0	0.362151022931487	0.410461134492731
0	0.480771392612252	0.544905188023198
0	0.484690377791233	0.549346956790282
0	0.439828111666077	0.49850016778886
0	0.296727763491042	0.336310563068782
0	0.608355939396429	0.689509219216784
0	0.650253685365184	0.736996027907304
0	0.267510430975327	0.303195705752694
0	0.529910064461019	0.600598845412994
0	0.400135170720031	0.453512280028152
0	0.345524574094046	0.391616755710754
0	0.479043615754936	0.542946929716308
0	0.570762483383543	0.646900882839198
0	0.502736437722666	0.569800319513438
0	0.403183647259688	0.456967416310286
0	0.376649949359468	0.426894184280586
0	0.5127133823621	0.581108165567066
0	0.363982637943942	0.412537082725268
0	0.360126422801176	0.40816645737252
0	0.520703058223793	0.590163645769424
0	0.342221583651287	0.387873153957598
0	0.51520173376797	0.583928457313869
0	0.524739871205928	0.594738960296965
0	0.452570225164584	0.512942049852581
0	0.291279225908183	0.330135203133351
0	0.388222284145757	0.44001024184867
0	0.431972234818007	0.489596335080084
0	0.718905263566873	0.814805568372726
0	0.304457024515978	0.345070889695516
0	0.659277846405225	0.747223991225914
0	0.35112472365	0.397963952306967
0	0.316343995049678	0.35854355469436
0	0.572644850174855	0.649034353020889
0	0.666374873133261	0.755267744958085
0	0.6011519389725	0.681344221744303
0	0.381521275577389	0.432415334185692
0	0.476441383203423	0.539997565341572
0	0.65526753793412	0.742678716850072
0	0.491821446296739	0.557429293394559
0	0.430060844045315	0.487429969184808
0	0.544437808013744	0.6170645564636
0	0.671213165098328	0.760751453917163
0	0.448279650534984	0.508079122458821
0	0.344660601516375	0.390637531183011
0	0.559364299439688	0.633982207434444
0	0.599862013279827	0.679882222938005
0	0.313060083014422	0.354821576364285
0	0.301022118922706	0.341177775614884
0	0.511347241897729	0.579559785114229
0	0.248889911557808	0.282091251972358
0	0.490350208984594	0.555761796416743
0	0.616705418625254	0.698972499725964
0	0.472922061709695	0.536008774473975
0	0.458491778773341	0.51965352506128
0	0.538614754307053	0.610464720816822
0	0.594213642098417	0.673480372062668
0	0.550722651921056	0.624187784059158
0	0.52907485997402	0.599652226572899
0	0.681189599367434	0.772058721518238
0	0.289809355684998	0.328469255611011
0	0.430432594065948	0.487851309801166
0	0.526954303633404	0.597248792905145
0	0.43742374591656	0.495775065191348
0	0.496023418915015	0.562191799472945
0	0.563720462064688	0.638919472110984
0	0.618736536271391	0.701274563783586
0	0.405710922538957	0.459831824285465
0	0.383595286022322	0.434766012842584
0	0.455976151906539	0.516802319369938
0	0.500705756000341	0.56749874953086
0	0.723091976326511	0.819550778962512
0	0.600173018118947	0.680234715105676
0	0.580270638304852	0.657677403707044
0	0.475581358121209	0.539022814896081
0	0.319743813529599	0.362396901121608
0	0.530647281986561	0.601434406056873
0	0.510436010863815	0.57852699796113
0	0.456499685993274	0.517395691696895
0	0.661393655997551	0.749622044940099
0	0.446862208242649	0.506472596632441
0	0.574655700198296	0.651313445801673
0	0.292524642276206	0.331546755173703
0	0.369576235696766	0.418876853522918
0	0.44742083787853	0.507105746173891
0	0.454776807465531	0.51544298514545
0	0.423793390829053	0.480326452158395
0	0.360393905025811	0.408469621109272
0	0.43230967055553	0.489978783967073
0	0.494432724046138	0.560388909575725
0	0.681864278560252	0.772823401359982
0	0.489882922141107	0.555232174585611
0	0.501759394122117	0.568692940549038
0	0.593180575724582	0.67230949701618
0	0.345963642674977	0.392114395028159
0	0.282215414606437	0.319862300299533
0	0.524967723702919	0.594997207791766
0	0.431098332488085	0.488605856194032
0	0.515234813594904	0.583965949913455
0	0.433355931478811	0.491164613685484
0	0.32607968617768	0.369577964574312
0	0.302238123807733	0.342555992748214
0	0.568770909510969	0.644643637603369
0	0.476271640721394	0.539805179603763
0	0.43370836622584	0.49156406241527
0	0.40004450846415	0.453409523636349
0	0.507063342351068	0.574704423244085
0	0.311508117560134	0.353062582296273
0	0.451975532247649	0.512268026271524
0	0.388333518733463	0.440136314873937
0	0.430631717262893	0.488076995573528
0	0.329730588299709	0.373715888622683
0	0.625690763485342	0.709156468875701
0	0.543983633643782	0.616549796279733
0	0.566597169688232	0.642179925899588
0	0.347978359602378	0.394397870548976
0	0.485555934970257	0.550327977301545
0	0.52332937818498	0.593140310758753
0	0.409055983768594	0.463623108971478
0	0.513561277493576	0.582069167954356
0	0.562998965954826	0.638101730083392
0	0.45465646626156	0.515306590702303
0	0.495050490307498	0.56108908443216
0	0.736196820501859	0.834403779139131
0	0.519112905882769	0.588361370772022
0	0.544494787514199	0.617129136898056
0	0.416018837880874	0.471514791770272
0	0.460194712762272	0.521583626518414
0	0.630976427728346	0.715147228543227
0	0.447596802903011	0.507305184526971
0	0.587031344007907	0.665339971964853
0	0.44162460280349	0.500536306702399
0	0.31394813364472	0.355828090901365
0	0.63416478119201	0.718760901008559
0	0.481284130426992	0.545486323880365
0	0.395748023278554	0.44853989723205
0	0.572544625016369	0.648920758057319
0	0.51670715635381	0.585634699802081
0	0.394030789903176	0.446593588883282
0	0.526610030117751	0.596858594096187
0	0.238082697633666	0.269842380625532
0	0.39800586885867	0.451098934207348
0	0.483479662966672	0.547974735399289
0	0.57933066975943	0.656612045524653
0	0.350044491176939	0.396739619312353
0	0.537170186411581	0.60882745089438
0	0.377208738787616	0.427527514930223
0	0.460339888641703	0.521748168525475
0	0.343411824621331	0.389222170329081
0	0.589345286466864	0.667962589013304
0	0.620050978930586	0.702764350063221
0	0.513813580489902	0.582355127588736
0	0.316657580209727	0.358898971391824
0	0.539092672066858	0.611006391703999
0	0.513491658598473	0.581990262059145
0	0.52814054841427	0.598593280005026
0	0.386164142812604	0.437677549206484
0	0.408695148046587	0.463214138596021
0	0.268804685437486	0.304662610776348
0	0.644549157201692	0.73053052883794
0	0.492571157470522	0.55827901431055
0	0.42085298327589	0.476993801016413
0	0.597502282824059	0.677207709879526
0	0.361752269489672	0.410009188261058
0	0.305670842881354	0.346446628632514
0	0.585348274928319	0.663432385350171
0	0.471956452683511	0.5349143554298
0	0.568460521693489	0.6442918447666
0	0.333143941187912	0.377584574917077
0	0.4385283980387	0.497027075359932
0	0.341082790500043	0.386582448425336
0	0.382690163530373	0.433740149096865
0	0.369237054971459	0.418492426870798
0	0.434395144978957	0.492342455870762
0	0.736502148357059	0.834749837026316
0	0.347385782765958	0.393726245328696
0	0.34457179949599	0.39053688317783
0	0.433987704809887	0.491880664122445
0	0.580430498084927	0.657858588413243
0	0.333918344202271	0.378462281508253
0	0.530953478238678	0.601781448183122
0	0.383452862342166	0.434604590171837
0	0.53069009290074	0.601482927848308
0	0.426600156799736	0.483507634238888
0	0.418532556499665	0.474363834657718
0	0.464236899557557	0.526165031713391
0	0.452084630595744	0.51239167808774
0	0.594161662439238	0.673421458436789
0	0.519240702801613	0.588506215505218
0	0.32897131585258	0.372855330981523
0	0.510230995027702	0.57829463348512
0	0.354930341176526	0.402277230438115
0	0.464663802509901	0.526648882535401
0	0.449774404030998	0.50977327262522
0	0.4556944342884	0.516483021271006
0	0.578527934661201	0.655702227414935
0	0.341946064638324	0.387560881343484
0	0.630136419501617	0.714195165155596
0	0.470973497281074	0.533800276042769
0	0.499957576433434	0.56665076453457
0	0.452620903367584	0.512999488411028
0	0.313168059249318	0.354943956379988
0	0.332902933556765	0.37731141742355
0	0.556396037021547	0.630617985652712
0	0.62884761390726	0.712734435866146
0	0.592364987193783	0.67138511085562
0	0.438247311898865	0.496708492977056
0	0.462702430918499	0.524425868495425
0	0.27179486499206	0.308051673389985
0	0.507151055026438	0.574803836588137
0	0.343588918737443	0.389422888392013
0	0.502685108004383	0.569742142529071
0	0.256473240341094	0.290686179332836
0	0.397459848519959	0.450480076014241
0	0.348995981406941	0.395551240756257
0	0.548320020470722	0.621464647112342
0	0.42627542704774	0.483139586286603
0	0.461615592265802	0.52319404807204
0	0.499142725604314	0.56572721448339
0	0.542503667538325	0.6148724061077
0	0.558977297666313	0.633543580516689
0	0.421861330190596	0.478136659084912
0	0.405941122308629	0.460092732173712
0	0.694283634321537	0.786899470548416
0	0.555691321382609	0.629819262572182
0	0.371834155826143	0.421435974992178
0	0.376353167271802	0.426557812146622
0	0.481085605182799	0.545261315826274
0	0.454712509576077	0.515370110065775
0	0.334245886269284	0.378833516931895
0	0.504047929991656	0.571286761827616
0	0.457313468993814	0.518318031473623
0	0.619354565112758	0.701975036247596
0	0.578412223506223	0.655571080658641
0	0.405318218911926	0.459386734899921
0	0.601483328787098	0.681719818196187
0	0.295404823722843	0.334811146185392
0	0.587655241014551	0.66604709539386
0	0.534061754210701	0.605304361004038
0	0.302492533289208	0.342844339868005
0	0.369301888572754	0.418565909125039
0	0.687202346010496	0.778873554701783
0	0.557380571873831	0.631733855184559
0	0.309602176751004	0.350902393377134
0	0.700152781142635	0.793551548024801
0	0.689741149795315	0.781751029058575
0	0.577538560933142	0.65458087351244
0	0.545859212090457	0.618675572567261
0	0.371512717671861	0.421071657729153
0	0.449482188135045	0.509442075802418
0	0.275621871250953	0.312389193461089
0	0.614156090183292	0.69608309674703
0	0.526886126208852	0.597171520769333
0	0.445930331122735	0.505416409253066
0	0.239687511724847	0.271661273216762
0	0.277249452954322	0.314233890811483
0	0.416339357490737	0.471878067957169
0	0.626356924339452	0.709911494051992
0	0.396663438835982	0.449577427114453
0	0.278641103491874	0.315811184322454
0	0.425802123602671	0.482603145253109
0	0.334371500515111	0.378975887828527
0	0.527482562145037	0.59784751988439
0	0.155394021518452	0.176123225745847
0	0.318577228931196	0.361074696827206
0	0.404953477014843	0.458973337274638
0	0.639279033300562	0.724557382558068
0	0.586445993602226	0.664676537164512
0	0.477972098228005	0.541732474221545
0	0.654352041349186	0.74164109513128
0	0.377944320881619	0.428361221979766
0	0.273084067886015	0.309512852977884
0	0.448857703626635	0.508734286500263
0	0.317973300668775	0.360390205926866
0	0.534102328872108	0.605350348231736
0	0.572708554944375	0.6491065558598
0	0.283960789077299	0.321840503701047
0	0.236251176855834	0.267766539198301
0	0.227545448801576	0.257899487091666
0	0.362335638788943	0.410670377679961
0	0.435006553417174	0.493035424785106
0	0.313527898200348	0.355351797017518
0	0.398466428500815	0.451620931443988
0	0.414859169832314	0.470200426677516
0	0.487910840340235	0.552997021618912
0	0.502749687462818	0.569815336738381
0	0.378007999494079	0.428433395172324
0	0.323244198908699	0.366364229840541
0	0.551574004605426	0.625152705228926
0	0.261611016616532	0.296509323118861
0	0.465143488600437	0.527192557644554
0	0.418708373377405	0.474563105101623
0	0.551296106049655	0.624837735646478
0	0.517209950975804	0.586204566067513
0	0.569047444336057	0.644957061536604
0	0.546344687809098	0.619225809627561
0	0.387273125438009	0.438934467557486
0	0.39778886028133	0.45085297718608
0	0.482876958111468	0.547291631105867
0	0.529936663628077	0.600628992847617
0	0.423106257753923	0.479547657115149
0	0.54857465570994	0.621753250105439
0	0.475096494656228	0.538473271762669
0	0.410202193529949	0.464922220472543
0	0.448502640036912	0.50833185824623
0	0.451057636107913	0.511227684902851
0	0.359768627056318	0.407760932500156
0	0.406143805532861	0.460322452872793
0	0.265584702290195	0.301013089300512
0	0.567896702227294	0.643652813083436
0	0.470915881145187	0.533734974047182
0	0.502509807376059	0.569543457201065
0	0.369125734934872	0.418366256997966
0	0.653501894213922	0.740677540328089
0	0.38994413284456	0.441961781194368
0	0.502579019394605	0.569621901943324
0	0.460953553874631	0.522443695285741
0	0.597505739070996	0.677211627181836
0	0.492149840764826	0.557801494927613
0	0.377540354786612	0.427903367738983
0	0.434470944384979	0.492428366742801
0	0.384900174374024	0.436244970292133
0	0.481738705369278	0.546001538071982
0	0.422321348176441	0.47865804240955
0	0.553817826103344	0.627695847341792
0	0.676638002052068	0.76689995161419
0	0.492348324742478	0.558026456210301
0	0.176806136071684	0.200391667017296
0	0.311987425644535	0.353605828974144
0	0.237658500920154	0.269361597048375
0	0.626037822482814	0.709549824743331
0	0.300770261498719	0.340892320991166
0	0.317166157148451	0.359475391321707
0	0.526833896580209	0.597112323828638
0	0.415001725571423	0.470361999023576
0	0.256883066292584	0.291150675121449
0	0.497477901409505	0.563840306579056
0	0.473551358080858	0.53672201753028
0	0.58719691093982	0.665527625143787
0	0.634217036038995	0.718820126531664
0	0.443270100101124	0.502401309546031
0	0.438518909960993	0.497016321594533
0	0.445122614150503	0.504500944698838
0	0.560283090582621	0.635023563197676
0	0.474870760863	0.538217425601828
0	0.348084812157132	0.394518523629119
0	0.424389216739534	0.481001759871725
0	0.527706825673754	0.598101699650824
0	0.366550457481982	0.415447443469868
0	0.365445420357779	0.414194996940833
0	0.521937168880035	0.591562383942108
0	0.547459286973214	0.620489093750589
0	0.421840500008683	0.478113050204754
0	0.323335379657525	0.366467573891054
0	0.376798133062856	0.427062135348385
0	0.494585177456371	0.560561699919418
0	0.34307418098953	0.388839485815197
0	0.369230510903836	0.418485009839641
0	0.479568015776202	0.543541283491465
0	0.612646722915426	0.694372383365304
0	0.528362545023227	0.598844890449831
0	0.543557024967253	0.616066278989252
0	0.428622436448806	0.485799681331009
0	0.490300760605297	0.555705751737645
0	0.399312590294729	0.452579969270481
0	0.535671725153491	0.607129098358992
0	0.446206282282652	0.505729171661543
0	0.228814096562172	0.259337369538802
0	0.465687592910836	0.527809244215589
0	0.561662849133508	0.636587378358376
0	0.457948114454948	0.519037337176169
0	0.552742180500816	0.626476713095665
0	0.44358533089824	0.502758591404754
0	0.274428052711695	0.311036122280906
0	0.468025745308166	0.53045930075238
0	0.551422559826256	0.624981058065354
0	0.58014298589733	0.657532722762647
0	0.564691899896552	0.640020497510079
0	0.407723270841324	0.462112615212128
0	0.3844710679913	0.435758622107208
0	0.487811155988231	0.552884039604162
0	0.641735661765745	0.72734171959703
0	0.289123144592058	0.327691505540254
0	0.416422033779552	0.471971773072311
0	0.279287026011117	0.316543271416663
0	0.390199232536371	0.442250910596963
0	0.492630765622114	0.558346574052144
0	0.425417878079353	0.482167642262815
0	0.45397120686547	0.514529919282562
0	0.421365607143954	0.477574807726681
0	0.604401272945256	0.685027009378057
0	0.342186414051143	0.387833292813875
0	0.425804992514041	0.482606396870642
0	0.587605499505153	0.665990718481781
0	0.409101819726838	0.463675059340883
0	0.455841574213685	0.51664978932311
0	0.41374041029668	0.468932427199001
0	0.48278599027103	0.547188528365231
0	0.467227000627604	0.529554005372846
0	0.337781953467891	0.382841287342798
0	0.422943742142724	0.479363462296076
0	0.529256570862287	0.599858177274747
0	0.341103823729153	0.38660628743872
0	0.42022065858494	0.476277125669443
0	0.523672121508478	0.593528775251449
0	0.635756650595412	0.720565122120502
0	0.58377009726702	0.661643682427163
0	0.289513574510317	0.328134017909517
0	0.564746860838838	0.64008279011536
0	0.5260717365835	0.596248493445441
0	0.426195797854272	0.483049334742303
0	0.356937458033488	0.404552092056618
0	0.405252001690686	0.459311684454024
0	0.317370742466528	0.359707267849568
0	0.449723696377052	0.509715800687139
0	0.405458423489687	0.45954564244513
0	0.458439566915764	0.519594348262271
0	0.488477339926435	0.553639090943911
0	0.541605821128213	0.613854789056362
0	0.591528137649886	0.670436627511828
0	0.407300346038116	0.461633273215177
0	0.57591262906253	0.65273804607869
0	0.400185877776624	0.453569751289196
0	0.424231483103822	0.480822984932646
0	0.633035018627575	0.717480430722567
0	0.238535596937663	0.270355695652576
0	0.457437835266721	0.518458987920624
0	0.611704771921965	0.693304778280876
0	0.444188156025388	0.503441832014119
0	0.266707521052855	0.302285689497581
0	0.506034438555955	0.573538266054724
0	0.501661149998388	0.568581590885694
0	0.566331425162162	0.641878731666384
0	0.513952405744218	0.582512471811932
0	0.337466384694329	0.38248362242235
0	0.582033269141768	0.659675165434061
0	0.504062004831737	0.571302714218915
0	0.34426672574878	0.390191113296055
0	0.410826317281854	0.465629600894106
0	0.479041706502481	0.542944765773977
0	0.514576813551665	0.583220174181391
0	0.437953721301213	0.496375738070516
0	0.64085086034065	0.726338887701636
0	0.39844498353122	0.451596625764888
0	0.38182186976901	0.43275602694949
0	0.419649529098724	0.475629808826439
0	0.404798184192247	0.458797328747517
0	0.551345485081446	0.624893701727273
0	0.59210234727662	0.671087435378993
0	0.272771324356936	0.309158390183021
0	0.425102159862973	0.481809807964222
0	0.478904000528302	0.542788690140307
0	0.49877216346996	0.565307220214602
0	0.221943175235809	0.251549883147627
0	0.498210621437924	0.564670769770064
0	0.570492372336043	0.646594739600672
0	0.35401782798303	0.401242990088302
0	0.425198067620998	0.481918509596063
0	0.413622340682036	0.46879860736996
0	0.520829292191296	0.590306719057174
0	0.407015113836468	0.461309991695399
0	0.526926189230309	0.597216928105492
0	0.396236565411483	0.449093609759234
0	0.605783534313073	0.686593661225695
0	0.668698349325622	0.757901167517998
0	0.514046429291946	0.582619037884166
0	0.642425906616357	0.728124041519433
0	0.275723532692046	0.312504416304055
0	0.549334651194955	0.622614627236072
0	0.627261120821079	0.710936308259747
0	0.533838047117339	0.605050811900152
0	0.538933886731481	0.610826424770945
0	0.365648139278484	0.414424758098215
0	0.613105688494319	0.694892573894329
0	0.417238591988332	0.472897258263661
0	0.477208658990881	0.540867193950211
0	0.461180378064804	0.522700777299966
0	0.470367705140771	0.533113672627534
0	0.549285284040566	0.622558674617097
0	0.530155688216958	0.600877234811718
0	0.35187631442392	0.398815803557421
0	0.301178020305541	0.341354473882776
0	0.345405113626877	0.391481359492667
0	0.402448006523942	0.456133642796326
0	0.478451426449724	0.542275743723005
0	0.520933833623839	0.590425206075809
0	0.655130353537933	0.742523232371696
0	0.485870450500489	0.550684448478429
0	0.319380633393481	0.361985273592602
0	0.533901237286829	0.605122431492575
0	0.316684459726492	0.358929436574158
0	0.471507522924118	0.53440553947546
0	0.382677525626829	0.433725825326125
0	0.399589515417326	0.452893835566013
0	0.346800698318952	0.393063111965303
0	0.46769922017742	0.530089217921959
0	0.45552619468874	0.516292338896609
0	0.419002154618175	0.474896076082633
0	0.437992252501895	0.496419409244539
0	0.525812445671227	0.595954613723237
0	0.501805545877196	0.568745248841847
0	0.413610530791386	0.468785222067123
0	0.516769762565258	0.585705657537805
0	0.50258801844992	0.569632101451871
0	0.369724951044252	0.419045407154913
0	0.422108048672751	0.478416289243806
0	0.433848059885217	0.491722390886759
0	0.467563443045105	0.529935328433212
0	0.433216001439839	0.491006017301907
0	0.590591208615304	0.669374714304015
0	0.443295745675069	0.502430376180418
0	0.400470301016034	0.453892115933038
0	0.60848746347297	0.689658288301922
0	0.463167465618811	0.524952937752674
0	0.513621857012042	0.582137828640926
0	0.464157978098888	0.52607558231408
0	0.353523283922966	0.40068247499074
0	0.461602494987876	0.523179203647433
0	0.416273829527061	0.471803798714206
0	0.201009165636887	0.227823324929177
0	0.515829939499885	0.584640464242166
0	0.539693302792147	0.611687145183357
0	0.32685956302303	0.370461875192916
0	0.639740738126607	0.7250806777435
0	0.258014205971578	0.292432706225907
0	0.582840120018181	0.660589648357285
0	0.390962091339285	0.443115533005502
0	0.554183342047933	0.628110122270734
0	0.480129430954525	0.544177590160299
0	0.45722253680756	0.518214969143357
0	0.302481715081565	0.342832078536403
0	0.274263738855246	0.310849889334814
0	0.576068724213526	0.652914963962968
0	0.420085405441759	0.476123830068772
0	0.329466041208219	0.37341605155907
0	0.455507145755652	0.516270748879762
0	0.347694976744541	0.394076685071209
0	0.540546129503998	0.612653737012474
0	0.44316425883703	0.502281349301312
0	0.390445976990039	0.442530570191909
0	0.484607177303328	0.5492526575491
0	0.43101433520261	0.488510653864322
0	0.504457333698638	0.571750779045276
0	0.488799640471769	0.554004385638965
0	0.502861621469066	0.569942202483011
0	0.483696312921689	0.548220285958844
0	0.422902254641302	0.47931644045761
0	0.435839143393769	0.493979080345137
0	0.589048530511576	0.667626246497718
0	0.534506499023432	0.605808433749479
0	0.34764586700211	0.394021024202356
0	0.541555982377556	0.613798301931265
0	0.548737221642318	0.621937501958418
0	0.455473430198582	0.516232535745106
0	0.440994274762332	0.4998218943537
0	0.444578228978519	0.503883939799929
0	0.551406411696823	0.624962755812682
0	0.520822895856329	0.590299469465869
0	0.578987136569094	0.656222685798703
0	0.404942041593157	0.458960376394062
0	0.565513566654388	0.640951772719152
0	0.505373873357376	0.572789582981511
0	0.422274291466139	0.478604708442578
0	0.281462066418784	0.319008457200405
0	0.261930315094014	0.296871215277133
0	0.39122532184232	0.443413877850795
0	0.425805696461484	0.482607194723051
0	0.419191772299431	0.475110988325426
0	0.578622532670662	0.655809444580773
0	0.402010814020256	0.455638129820547
0	0.415104486345014	0.470478467847461
0	0.467349115652184	0.529692410260182
0	0.295216126690728	0.334597277404212
0	0.480393722253677	0.544477137309465
0	0.235376516801108	0.266775201508702
0	0.555741150975126	0.629875739317464
0	0.355359063855504	0.402763143734097
0	0.527696075944671	0.598089515932664
0	0.560393092776943	0.635148239431123
0	0.381763160881349	0.432689486431561
0	0.412452883902407	0.467473147751976
0	0.544148891576371	0.616737099239545
0	0.356365901825408	0.403904291568036
0	0.720559448867987	0.816680418179474
0	0.528643036231243	0.599162798538355
0	0.492346701197462	0.558024616088122
0	0.297520536342625	0.337209089991119
0	0.330512940551591	0.374602604861342
0	0.577141116865343	0.65413041132226
0	0.693339174209188	0.785829021634425
0	0.489072069121616	0.554313155642649
0	0.485976979858479	0.550805188607185
0	0.354615522933935	0.40192041616774
0	0.485919586319829	0.550740138902793
0	0.387558385010574	0.439257780099397
0	0.358077700276304	0.405844439985927
0	0.477950553261514	0.541708055206194
0	0.52656566680403	0.596808312818691
0	0.493986062540675	0.55988266445516
0	0.287968948414581	0.326383342253569
0	0.4529222320616	0.513341013658147
0	0.362910183033338	0.411321564802012
0	0.68021740505557	0.770956838726454
0	0.605860064542634	0.686680400411448
0	0.49081939414924	0.5562935698007
0	0.541886786988099	0.614173235114221
0	0.375572558892478	0.4256730724091
0	0.612562327351757	0.694276729628006
0	0.528448718885386	0.598942559706538
0	0.506555156969238	0.574128447103881
0	0.497855423450633	0.564268189190136
0	0.49860011094882	0.56511221628379
0	0.355854947322034	0.40332517691186
0	0.513511484231188	0.582012732385558
0	0.59376124198075	0.672967622812261
0	0.493136660815252	0.558919954497764
0	0.481647740539771	0.545898438743927
0	0.356432271236434	0.403979514505487
0	0.341847099003095	0.387448713920669
0	0.530252065010601	0.600986468047447
0	0.470337098076478	0.533078982651425
0	0.458299665578248	0.519435784408857
0	0.282114792973209	0.319748255972404
0	0.633360446586475	0.717849270020948
0	0.649682499286316	0.736348646922319
0	0.443636096324103	0.502816128821393
0	0.466019620725341	0.528185563775098
0	0.416234700032723	0.471759449435532
0	0.399304886434559	0.452571237733124
0	0.498753061887054	0.565285570524573
0	0.484831803657075	0.549507248540586
0	0.569399959468338	0.645356601374848
0	0.561584186339383	0.636498222128863
0	0.596244253496997	0.675781862340477
0	0.362259879242291	0.41058451198444
0	0.50676214028577	0.574363041517663
0	0.422119482484233	0.47842924829938
0	0.337276760599715	0.382268702910671
0	0.517258073819222	0.586259108387301
0	0.434357078549745	0.492299311467651
0	0.604302070153864	0.684914573162994
0	0.500205532858236	0.566931797774805
0	0.474198511892546	0.537455500168508
0	0.42190934997547	0.478191084598384
0	0.369526499598141	0.418820482743397
0	0.492535493496739	0.558238592844884
0	0.47974131345992	0.543737698686674
0	0.477190084976179	0.540846142204768
0	0.401475629065645	0.455031552426798
0	0.332611127813052	0.376980685466351
0	0.486779609829968	0.551714887566499
0	0.540679872128931	0.612805320595245
0	0.352823674613903	0.399889539412718
0	0.43502270551419	0.493053731534626
0	0.467049084310083	0.529352355428733
0	0.416683306413186	0.472267898872938
0	0.267924857761651	0.303665416116899
0	0.51092022657411	0.579075806930875
0	0.557553486285267	0.631929835979846
0	0.495103598762695	0.561149277432845
0	0.562026298218912	0.636999310713883
0	0.488077027307821	0.553185377544849
0	0.614564809183225	0.696546337919299
0	0.428572017689676	0.485742536825647
0	0.402394558207637	0.456073064597845
0	0.396086472363759	0.448923494644966
0	0.377792416471317	0.428189053871328
0	0.446954154358003	0.506576808147612
0	0.437660011694836	0.496042848279762
0	0.314194320205559	0.356107118181865
0	0.388935598775524	0.440818711005582
0	0.515682366215436	0.584473205021785
0	0.374870851418195	0.424877758775454
0	0.470289447484397	0.533024975580213
0	0.538334776983917	0.610147395164235
0	0.620313277876821	0.703061639084182
0	0.619846284726352	0.70253235012404
0	0.358545025342824	0.406374105138956
0	0.351782028664947	0.398708940295566
0	0.708332638876965	0.802822579923164
0	0.336550224587057	0.381445248668871
0	0.366576297892002	0.415476730931013
0	0.307607208390444	0.348641300836447
0	0.620973490502253	0.703809922551802
0	0.432783698641972	0.490516046307428
0	0.42382988368444	0.48036781307656
0	0.518565187706628	0.587740588253885
0	0.450242497789056	0.510303809011467
0	0.611451059905242	0.693017221666026
0	0.521914715239828	0.591536935038061
0	0.436591091090327	0.494831336130886
0	0.509766926287649	0.577768659045002
0	0.692250337255997	0.784594936341868
0	0.453811171909739	0.514348536032679
0	0.322797730444958	0.36585820351302
0	0.828998393173131	0.939584867661325
0	0.418121168185604	0.473897568090971
0	0.577220485637614	0.654220367705776
0	0.556992164562908	0.631293635233788
0	0.60538180973526	0.686138347515332
0	0.425679993200889	0.482464722937287
0	0.398124797383345	0.451233727523039
0	0.548567895991449	0.621745588656085
0	0.520020453566806	0.589389983224862
0	0.539693128035855	0.611686947114978
0	0.362645798868301	0.411021912398867
0	0.340130257062547	0.385502849223235
0	0.362774926980842	0.411168265903931
0	0.451311757952853	0.511515706016057
0	0.492376487734068	0.558058376080042
0	0.401613641620031	0.455187975537767
0	0.440177628731973	0.498896309625575
0	0.574089070773884	0.650671229318343
0	0.414088252234051	0.469326670448908
0	0.597095540304795	0.67674670884589
0	0.585439503429675	0.663535783523291
0	0.637983164851029	0.723088648244844
0	0.492743611311142	0.558474473095937
0	0.589490742805778	0.668127448892496
0	0.503698208674774	0.570890388493304
0	0.473220002323348	0.536346459678622
0	0.530714579968078	0.601510681433976
0	0.322616514602345	0.365652813894774
0	0.554948191201181	0.628977000537753
0	0.383144064935442	0.434254599902953
0	0.365050027732227	0.413746859850565
0	0.322007798747579	0.364962896748307
0	0.4879518966912	0.553043554792445
0	0.454188674075076	0.514776396116584
0	0.463119314475557	0.524898363357917
0	0.363601999843368	0.412105668379595
0	0.812220035703142	0.920568315985426
0	0.570562380174485	0.646674086323367
0	0.536975431033923	0.608606715598329
0	0.205288407046927	0.232673407278014
0	0.501884071192611	0.568834249253308
0	0.594547641175976	0.673858925847177
0	0.62784924761773	0.711602889815211
0	0.541800192312426	0.614075088908448
0	0.610426146340441	0.691855586994501
0	0.484848242296011	0.549525880056059
0	0.477012225651932	0.5406445568567
0	0.497268672709082	0.563603167252349
0	0.515879535699041	0.58469667645995
0	0.393255577544207	0.44571496498279
0	0.575492360826871	0.652261715029273
0	0.501102244275892	0.567948128428311
0	0.328917239642955	0.3727940411302
0	0.408601313281888	0.463107786490037
0	0.47874364517133	0.542606943748396
0	0.368665971066607	0.417845161689608
0	0.346346012687056	0.392547772318338
0	0.441464116016552	0.500354411348068
0	0.40822339942226	0.462679459792772
0	0.534281269888044	0.60555315956667
0	0.412351117323322	0.467357805745853
0	0.478325165201733	0.542132639515613
0	0.322937731776647	0.366016880699599
0	0.586136859453593	0.664326165233125
0	0.422072147305793	0.478375598717261
0	0.387444373122449	0.439128559288237
0	0.654798581225915	0.742147202398118
0	0.570163037363714	0.646221472102278
0	0.607604358747997	0.688657379442534
0	0.387166118067572	0.438813185650525
0	0.304033513687411	0.344590883498775
0	0.344886870453398	0.390893983874596
0	0.264508649170504	0.299793493175372
0	0.376436003346741	0.42665169836299
0	0.361278201979678	0.409471881238139
0	0.480964794560397	0.545124389345359
0	0.555447625128949	0.629543057800098
0	0.365356880206164	0.414094645737112
0	0.414541484200368	0.469840362514657
0	0.468579097806643	0.531086469198463
0	0.672220198207632	0.761892822921648
0	0.449173141139793	0.509091802650472
0	0.463782840713859	0.525650402466724
0	0.434255306619277	0.492183963396283
0	0.643984043966757	0.729890030800268
0	0.620208649852446	0.702943053922564
0	0.350088122597682	0.396789071064035
0	0.497339224238166	0.563683130192765
0	0.182513859135598	0.206860787179432
0	0.609033222970371	0.690276850858091
0	0.407842389324434	0.462247623826271
0	0.483542144857957	0.548045552230826
0	0.207893559648822	0.235626081231119
0	0.549597271021941	0.622912279942538
0	0.622624311750092	0.705680959548324
0	0.447353912180588	0.507029892742133
0	0.33712628536751	0.382098154629393
0	0.54739402669315	0.620415127899615
0	0.421281137612872	0.477479070154888
0	0.280882725086379	0.318351833069863
0	0.645301128038891	0.731382810851238
0	0.315448596984222	0.357528712591209
0	0.390398033096807	0.44247623069385
0	0.605244135168287	0.685982307478517
0	0.528590717142616	0.599103500203922
0	0.484080843679942	0.548656112233756
0	0.504771356313467	0.572106691552979
0	0.571974723143548	0.648274832588508
0	0.342672231904073	0.388383917648387
0	0.380243368899838	0.430966957703423
0	0.391294175689912	0.44349191664292
0	0.702143124517947	0.79580739861787
0	0.486651624477947	0.551569829263573
0	0.252846745691482	0.286575918657435
0	0.402086726180995	0.455724168488521
0	0.358615503961865	0.406453985443296
0	0.365731214730881	0.414518915624441
0	0.462098382665935	0.523741241598533
0	0.443323516552338	0.502461851628691
0	0.536053265216623	0.607561534986949
0	0.375097041018832	0.425134121547362
0	0.700120145938711	0.79351455935991
0	0.409486734801475	0.464111321199099
0	0.573830358267227	0.65037800515973
0	0.626119100304972	0.709641944839588
0	0.575256691974723	0.651994608495557
0	0.440784027138042	0.499583600181031
0	0.432001361277247	0.48962934694184
0	0.31023381342884	0.351618288931627
0	0.533144900297269	0.604265200892256
0	0.544907760232083	0.617597199224444
0	0.486263562595905	0.551130000821098
0	0.643309796536493	0.729125840317207
0	0.705429310643746	0.799531954396924
0	0.431958229202057	0.489580461147255
0	0.393038252386209	0.445468649149734
0	0.342557324090375	0.388253681397249
0	0.373784158601582	0.423646103642352
0	0.378134914658929	0.428577240527577
0	0.503579066073538	0.570755352543733
0	0.485014368599419	0.549714167225356
0	0.458548592158862	0.519717917221453
0	0.261526021550902	0.296412989907423
0	0.580780990993309	0.658255836267582
0	0.508526303911182	0.576362540503627
0	0.532762194730282	0.603831443284916
0	0.675332663647273	0.765420484075503
0	0.482907792319024	0.547326578525627
0	0.513146024490663	0.581598521158173
0	0.625781434689414	0.709259235409364
0	0.576729355348772	0.653663721768647
0	0.429942314206696	0.487295627738974
0	0.600840779226633	0.680991554005681
0	0.713914686871459	0.809149260251349
0	0.321508738001139	0.364397262448821
0	0.256632358325128	0.290866523289112
0	0.36833037497657	0.417464797854838
0	0.384450617693044	0.435735443786311
0	0.474277135598791	0.537544612095908
0	0.430714011179159	0.488170267308505
0	0.57191827598004	0.64821085550352
0	0.644688838245024	0.730688843010433
0	0.343634744057844	0.389474826704509
0	0.578864715264554	0.656083933774366
0	0.637374211036531	0.722398461395365
0	0.439755177253887	0.498417504094226
0	0.266797320883943	0.302387468419112
0	0.385480712191858	0.436902950516501
0	0.411577512008331	0.466481003265302
0	0.173716068026331	0.196889391018492
0	0.583288024772218	0.661097302572918
0	0.534874564689031	0.606225598526336
0	0.297371657231367	0.337040350749643
0	0.605806939470396	0.686620188577047
0	0.338619085670535	0.383790091051361
0	0.315245454513919	0.357298471383689
0	0.294720081658545	0.334035061108311
0	0.694800404764073	0.787485176976631
0	0.531854987876446	0.602803217128241
0	0.451472066108917	0.511697398910568
0	0.418904787154533	0.474785720023811
0	0.273732060754892	0.310247286601596
0	0.469850527848503	0.532527505076771
0	0.498712819345961	0.565239959721273
0	0.369113028092892	0.418351855092559
0	0.455532004103642	0.516298923274066
0	0.279990384260217	0.317340456034682
0	0.466327503185077	0.528534517045174
0	0.407159642728956	0.461473800408951
0	0.425761746136367	0.482557381525885
0	0.442414020513758	0.501431030915305
0	0.386824073602489	0.438425513242345
0	0.473932185349649	0.537153646278774
0	0.410862474549625	0.465670581458042
0	0.454345092707681	0.514953680634172
0	0.636856780865573	0.721812007232478
0	0.262445403145826	0.29745501488758
0	0.319328116638258	0.361925751223304
0	0.523141759462851	0.592927664131625
0	0.460151073835276	0.521534166259162
0	0.539408487334186	0.611364335999913
0	0.491611349279013	0.557191169919022
0	0.337554306076413	0.382583272314111
0	0.533287022010175	0.604426281314019
0	0.488794699402503	0.553998785442451
0	0.367533942758279	0.41656212341471
0	0.467743964779758	0.530139931351095
0	0.55019499203946	0.623589735565816
0	0.383738427332461	0.4349282488735
0	0.708149074633481	0.802614528632784
0	0.707353175021947	0.801712457847927
0	0.450969111574581	0.511127351400855
0	0.667528087848677	0.756574795857933
0	0.435738479621475	0.493864988257687
0	0.563596651271847	0.638779145243809
0	0.414848122319339	0.47018790545178
0	0.489837104010221	0.555180244421693
0	0.324366492858356	0.367636235215763
0	0.365824351165187	0.414624476244368
0	0.503165723349602	0.570286870853338
0	0.513676715209222	0.582200004795141
0	0.438163154832527	0.496613109552082
0	0.61429069023324	0.696235652133336
0	0.251059507165265	0.284550266632095
0	0.40589189884615	0.460036942414817
0	0.662354823223198	0.750711429657785
0	0.488451828282349	0.553610176105318
0	0.319453689250113	0.362068074932087
0	0.449750876335443	0.509746606389319
0	0.286929332729556	0.325205044232877
0	0.529345998497151	0.599959534349937
0	0.390791064137681	0.442921691169488
0	0.283205715160502	0.320984704664486
0	0.681322461752503	0.772209307439176
0	0.65439964476808	0.74169504873651
0	0.444557647858135	0.503860613205533
0	0.645012552428914	0.731055739920169
0	0.593577864415599	0.672759783102676
0	0.211830663040931	0.240088385139194
0	0.271742719880989	0.307992572241313
0	0.369721398420015	0.419041380618793
0	0.448178318202653	0.507964272626968
0	0.595545246697453	0.674989609645354
0	0.606797701599295	0.687743116089852
0	0.36737443324461	0.416381335699649
0	0.396363026597122	0.449236940575495
0	0.431595686945679	0.489169556589676
0	0.36331863391263	0.411784502086964
0	0.375428983778016	0.425510344705365
0	0.58402601529103	0.661933739325586
0	0.497452831229705	0.563811892095067
0	0.522442236110054	0.592134825976236
0	0.320171357612836	0.362881478599895
0	0.420269136364685	0.476332070273246
0	0.492893344910639	0.558644180812412
0	0.357210837821501	0.404861940078105
0	0.456721285057221	0.517646851565101
0	0.567791575944626	0.643533663197017
0	0.600067474127546	0.680115091789142
0	0.410901431987434	0.465714735728242
0	0.474285979954001	0.537554636267714
0	0.452588182021876	0.512962402113238
0	0.56688071976826	0.642501300906599
0	0.513455481892796	0.581949259464331
0	0.610069987320759	0.691451917182678
0	0.571923392182208	0.648216654195263
0	0.473182110327362	0.536303512977727
0	0.515822871913765	0.58463245385635
0	0.634347054136325	0.718967488743436
0	0.353699340537422	0.400882017151686
0	0.352505397345743	0.399528804690737
0	0.43550855805066	0.493604395679384
0	0.588073858422195	0.666521555398608
0	0.545118050571858	0.617835541810745
0	0.564374967462151	0.63966128701958
0	0.319931857947404	0.362610030231233
0	0.659679985795567	0.74767977508384
0	0.353196969711783	0.400312631216065
0	0.565435732503689	0.640863555672187
0	0.327737885266378	0.371457363598654
0	0.456395128619652	0.517277186610676
0	0.591994252874006	0.67096492143227
0	0.393393875174673	0.44587171119833
0	0.510891491387216	0.579043238536295
0	0.534866096771077	0.606216001007648
0	0.730552787459896	0.828006845101042
0	0.509959826942395	0.57798729220238
0	0.478057787086101	0.541829593775765
0	0.314262431699147	0.356184315591674
0	0.316403108637253	0.358610553898237
0	0.394577940439827	0.447213728040129
0	0.371748199770173	0.421338552596503
0	0.488605953582309	0.553784861364974
0	0.566268485814718	0.64180739635509
0	0.538214660051659	0.610011254910129
0	0.606979386137738	0.687949036926871
0	0.369928509762635	0.419276120137046
0	0.793746608465848	0.899630576143053
0	0.529164299580009	0.599753597216134
0	0.380331509222884	0.431066855742365
0	0.404489861434529	0.458447876444723
0	0.660061195701521	0.748111837512413
0	0.433012459697651	0.490775323560553
0	0.480438150345685	0.544527492006522
0	0.50928470603281	0.57722211171987
0	0.479874060019967	0.5438881533318
0	0.291172392855447	0.330014118797672
0	0.623010667860811	0.706118854673513
0	0.513831183517691	0.582375078819851
0	0.791189052194599	0.896731847761372
0	0.450814152452235	0.510951721088829
0	0.38291542401869	0.433995458815012
0	0.357793136914782	0.405521916528006
0	0.57430508441905	0.65091605868578
0	0.477528097149257	0.541229244422486
0	0.500674077961453	0.567462845714614
0	0.469074060147034	0.531647458373984
0	0.483490153038099	0.547986624822061
0	0.516399913656855	0.585286471637665
0	0.56227401846563	0.637280076270421
0	0.51884321156724	0.588055699856551
0	0.437679584084443	0.496065031581021
0	0.570631590103804	0.646752528697701
0	0.496631508111337	0.562881006366176
0	0.326034923114487	0.369527230221686
0	0.355852858294973	0.403322809213405
0	0.57105649929853	0.647234119799425
0	0.439470882652685	0.498095285248632
0	0.5361724299564	0.607696596028291
0	0.432807481756589	0.490543002034706
0	0.300524160504511	0.340613390691688
0	0.434392830376373	0.49233983250553
0	0.476752709154495	0.540350421456791
0	0.387648933345049	0.439360407372942
0	0.393939110898226	0.446489680110428
0	0.58485058864348	0.662868308862293
0	0.569474134495132	0.645440671179214
0	0.449526975034683	0.509492837171216
0	0.682634650695511	0.773696539362079
0	0.591939957144019	0.670903382777075
0	0.605171765843508	0.685900284252652
0	0.422384379508902	0.47872948197645
0	0.402282262635658	0.455945789055449
0	0.380146365366894	0.430857014122815
0	0.485098899136188	0.549809973940854
0	0.359469021948072	0.407421360761176
0	0.526991880827074	0.597291382809821
0	0.368416754886963	0.417562700646139
0	0.511389916928532	0.579608152895758
0	0.462239011070675	0.523900629508262
0	0.431035543907217	0.488534691761228
0	0.67876477568642	0.76931043194833
0	0.257779496396102	0.292166686934158
0	0.50605827811255	0.573565285753209
0	0.530608373143857	0.601390306864253
0	0.39768928749241	0.450740121616671
0	0.435201631805577	0.49325652618079
0	0.682143759373848	0.773140164269801
0	0.329263410493431	0.373186390374073
0	0.558386512064184	0.632873985477225
0	0.463962688811213	0.525854241885646
0	0.46897378967013	0.531533812046622
0	0.216915166523646	0.245851149664762
0	0.322907535038738	0.365982655786468
0	0.383468547031045	0.434622367162053
0	0.538538707223661	0.610378529227823
0	0.368877042519629	0.418084389587861
0	0.492509699993758	0.55820935854807
0	0.513500209829345	0.5819999540045
0	0.35671514518327	0.404300123184697
0	0.392128097340501	0.444437081519186
0	0.590440269328	0.669203640063758
0	0.537360167899415	0.609042775474711
0	0.47507089286666	0.538444254753394
0	0.576606972881272	0.653525013762121
0	0.489063760395578	0.554303738551712
0	0.397522498875773	0.450551083783087
0	0.675158181972194	0.765222726947216
0	0.41790814368896	0.473656126617578
0	0.43453804242203	0.492504415503307
0	0.390406486211133	0.442485811434138
0	0.624348299593735	0.707634923395851
0	0.540904393917088	0.613059793072333
0	0.290737375852256	0.329521071529136
0	0.498398267176853	0.56488344701797
0	0.527658208661917	0.598046597241689
0	0.226527709954365	0.256745984228517
0	0.291599950917465	0.330498712119476
0	0.490465394773118	0.555892347723908
0	0.65269612417191	0.739764282420083
0	0.413008445914844	0.468102820456088
0	0.310324901842425	0.35172152832959
0	0.311638549139561	0.3532104131477
0	0.477338291653561	0.54101411931124
0	0.585575504638697	0.663689926980061
0	0.462190934848082	0.523846140028411
0	0.435324910400712	0.493396249856312
0	0.481421272738335	0.545641760659875
0	0.44656257193211	0.506132989528852
0	0.303440689864459	0.343918978344528
0	0.606325757328547	0.6872082155414
0	0.341111875286174	0.386615413054885
0	0.204293139686315	0.231545373545971
0	0.53922234687273	0.611153364830025
0	0.394879438813744	0.447555445602057
0	0.309985105364284	0.351336403784628
0	0.537360717202026	0.609043398053023
0	0.478669024325604	0.54252236865388
0	0.554130444833157	0.628050168689456
0	0.417345084157482	0.47301795624267
0	0.247196025263497	0.280171405151447
0	0.385298063202205	0.436695936572705
0	0.690678986435825	0.782813970944855
0	0.45696983198536	0.517928554080457
0	0.655338321436099	0.742758942708032
0	0.439235662693828	0.497828687489536
0	0.66118169673103	0.749381810796072
0	0.340838250988363	0.386305287906555
0	0.348332198913765	0.394798911208765
0	0.594431742606914	0.673727566676193
0	0.620430070480325	0.703194011551743
0	0.519841704068739	0.58918738895584
0	0.335766343369211	0.380556799503712
0	0.385595851965313	0.437033449670294
0	0.415210756684098	0.470598914404785
0	0.463215370112805	0.525007232595729
0	0.417459360948825	0.473147477294526
0	0.600210620685829	0.680277333768292
0	0.480978256278129	0.545139646825202
0	0.409135401915644	0.463713121316255
0	0.445558166609897	0.504994598852199
0	0.464082517192446	0.525990055096685
0	0.562628572874369	0.637681927419901
0	0.498987060166909	0.565550783635505
0	0.521651675306566	0.591238806184111
0	0.313781662355376	0.355639412725803
0	0.596935613294434	0.67656544794104
0	0.464604973831413	0.526582206246826
0	0.314248703181767	0.356168755721725
0	0.546508201876879	0.61941113609502
0	0.537479603053736	0.609178143003273
0	0.468727661987094	0.531254851498088
0	0.184953083031727	0.209625397919953
0	0.66974438161779	0.759086738106434
0	0.538108389038342	0.609890807588632
0	0.670748660765223	0.760224985776883
0	0.393227542750835	0.445683190412614
0	0.714619510371233	0.809948105581103
0	0.397908886164674	0.450989014245556
0	0.51642390660654	0.585313665191525
0	0.248662839086573	0.28183388855695
0	0.410703366120049	0.465490248330766
0	0.655742215509313	0.74321671531948
0	0.526922551263696	0.59721280484252
0	0.304331864748325	0.3449290339034
0	0.49634355325437	0.562554638995136
0	0.503492491022588	0.570657228580575
0	0.485059235253064	0.549765018987162
0	0.510744528784811	0.578876671461534
0	0.339011241375888	0.384234559423738
0	0.493667913490914	0.559522075055617
0	0.603300380690777	0.683779260634811
0	0.461019250022749	0.522518155148564
0	0.429658368519887	0.48697380435215
0	0.374041395067363	0.423937654859638
0	0.403507541299489	0.457334517068295
0	0.410482017093485	0.465239371854353
0	0.612501070063106	0.69420730075827
0	0.392161524649858	0.444474967954548
0	0.293746746052659	0.332931884776514
0	0.351351473331916	0.398220949873705
0	0.286121029906687	0.324288915676887
0	0.251161661805395	0.284666048465713
0	0.287641806238894	0.326012560065835
0	0.347324808549592	0.393657137292435
0	0.512409091055614	0.580763282501803
0	0.360736104808583	0.408857469554164
0	0.413697420812143	0.468883703016334
0	0.538495369036632	0.610329409826556
0	0.364514704430737	0.413140125654783
0	0.533013290902365	0.604116035107482
0	0.416951439842988	0.472571800684125
0	0.47124260901034	0.534105286656312
0	0.394718784506205	0.447373360380262
0	0.5438756562625	0.616427414964716
0	0.439045219829787	0.497612839986477
0	0.558405037364234	0.632894982009594
0	0.305955897701894	0.346769709108953
0	0.252308274526145	0.285965616680026
0	0.424489592088925	0.481115525061321
0	0.525433046716479	0.595524603822586
0	0.461013530531804	0.522511672690712
0	0.364437924085266	0.413053102988235
0	0.414464152067059	0.469752714453045
0	0.462173170616313	0.523826006089076
0	0.615566061494885	0.697681154981062
0	0.454878671274973	0.515558437352237
0	0.562055834865279	0.637032787480781
0	0.466228742447955	0.528422581853402
0	0.40359975063736	0.45743902691926
0	0.504952123233383	0.572311572363274
0	0.48666770563443	0.551588055609257
0	0.50641129270359	0.573965391676859
0	0.518721083258076	0.587917279912497
0	0.619081557729779	0.701665610309115
0	0.519988906449918	0.589354227795309
0	0.237121090652828	0.268752497490326
0	0.61166660050549	0.693261514885443
0	0.62414273634696	0.70740193848586
0	0.379581840045065	0.430217182424502
0	0.569330790212551	0.645278205099801
0	0.374323855650611	0.424257795033511
0	0.420819489148306	0.476955838849426
0	0.304678894795457	0.345322356958781
0	0.418506332380191	0.474334112301163
0	0.528004103028283	0.598438633119108
0	0.482866679780542	0.547279981669292
0	0.644778076035288	0.730789984916191
0	0.49769629292288	0.564087831016839
0	0.660383549064695	0.748477192071086
0	0.425840088882146	0.482646175013342
0	0.620567638998429	0.703349931393013
0	0.376531717998859	0.42676018112904
0	0.343836399439069	0.389703382448697
0	0.588881025170056	0.667436396329804
0	0.39920357071584	0.4524564067311
0	0.515578819014621	0.584355844863096
0	0.529454305729584	0.600082289517486
0	0.439633289398141	0.498279356679522
0	0.54498108083416	0.617680300625806
0	0.452972652167541	0.513398159689983
0	0.395390699667525	0.448134907475078
0	0.333524772137286	0.378016207837135
0	0.712249065648308	0.807261448996928
0	0.39713871666694	0.450116105912363
0	0.3632441374208	0.411700067934867
0	0.434046450900324	0.491947246805914
0	0.344964344172958	0.390981792409739
0	0.364536092029432	0.413164366309838
0	0.51493471362951	0.583625817304523
0	0.443720163130647	0.502911409946123
0	0.570734344596081	0.64686899040236
0	0.569391256498867	0.645346737449314
0	0.578051807249386	0.655162585704041
0	0.421914347501007	0.478196748782307
0	0.322597260437493	0.36563099126872
0	0.306280595839979	0.347137721230103
0	0.563459697810674	0.638623922506646
0	0.547888075834545	0.620975082057498
0	0.260827003170304	0.29562072408636
0	0.485048294313014	0.549752618550933
0	0.266873082258014	0.302473336185826
0	0.441332986441864	0.50020578939042
0	0.492606894948831	0.558319519086077
0	0.562788224627421	0.637862876348752
0	0.414558475352168	0.469859620246935
0	0.353460758234579	0.400611608519669
0	0.646299899975433	0.732514816661561
0	0.67706882516576	0.767388245538034
0	0.315069060101628	0.357098546363456
0	0.525377242012298	0.595461354899518
0	0.483114548173896	0.547560915134887
0	0.560690398868053	0.635485205469382
0	0.360360106220604	0.40843131362137
0	0.585010985226999	0.663050101980278
0	0.331390776174011	0.375597541732043
0	0.535895788650989	0.607383051410503
0	0.616773190423711	0.699049312126094
0	0.654442786264485	0.741743945209078
0	0.421819550727986	0.478089306338307
0	0.449423930621929	0.509376046871358
0	0.500207976002598	0.566934566828992
0	0.354791730137895	0.402120129006483
0	0.438349551127526	0.496824370683119
0	0.588460154817078	0.666959382842007
0	0.385955364324427	0.437440920149299
0	0.494836187759101	0.560846194417857
0	0.425346741137443	0.482087015816852
0	0.559321832384943	0.633934075372499
0	0.454339392546212	0.514947220084305
0	0.646670485551964	0.732934837499658
0	0.317610974314682	0.359979546072439
0	0.564177520127979	0.639437500666222
0	0.372526340800954	0.422220495846875
0	0.428966264102947	0.486189374801557
0	0.498278768001625	0.564748006928259
0	0.446772180824261	0.506370559763988
0	0.3995447155118	0.452843059456371
0	0.449654711655809	0.509637613563119
0	0.687263184520903	0.778942508929223
0	0.510961894960162	0.579123033783564
0	0.582906898222251	0.660665334619828
0	0.365389447165138	0.414131557053333
0	0.437340412055035	0.495680614784812
0	0.536001496181572	0.607502860081969
0	0.486360867369007	0.551240285826608
0	0.410843802268577	0.465649418337749
0	0.475532242379415	0.538967147227563
0	0.532705551632033	0.603767244127946
0	0.595403190366634	0.674828603327498
0	0.454222542476298	0.514814782484449
0	0.421014752614081	0.477177150011378
0	0.525229020246193	0.595293360691524
0	0.515249215021759	0.583982272457451
0	0.493579348750697	0.559421695983231
0	0.300188146930726	0.340232553681801
0	0.259758566783756	0.294409760749005
0	0.438934790408272	0.497487679534714
0	0.678897847187819	0.769461254881234
0	0.361153603960835	0.409330662130829
0	0.423996064052098	0.480556161522154
0	0.378950604173219	0.429501741142595
0	0.287320560081284	0.325648460411395
0	0.373823195703927	0.423690348204154
0	0.279311646537896	0.316571176264954
0	0.465170422006609	0.527223083905017
0	0.385546697467629	0.43697773807594
0	0.427716464375514	0.484772854671755
0	0.436855201965532	0.495130678787966
0	0.423228891970419	0.479686650453406
0	0.318198474535795	0.360645417468633
0	0.626078710072342	0.709596166643041
0	0.343909625963509	0.389786377222681
0	0.36226097573089	0.410585754742091
0	0.479839494134502	0.543848976436901
0	0.406295149695299	0.460493985997594
0	0.350804951275248	0.397601523034621
0	0.4498228929372	0.509828229839724
0	0.32750669182495	0.37119532948513
0	0.299798417861124	0.339790835652791
0	0.586748436854891	0.665019325649834
0	0.577140839426268	0.654130096873451
0	0.471122659696992	0.533969336381093
0	0.308865982679421	0.350067992713613
0	0.457022417951313	0.517988154893037
0	0.341593482168297	0.387161265184793
0	0.496567731141699	0.562808721695819
0	0.613351185719096	0.695170819882925
0	0.510138204526381	0.57818946494484
0	0.26504194770856	0.300397932508946
0	0.5551201624648	0.629171912371479
0	0.628970376638913	0.712873574863185
0	0.380145714022226	0.43085627589027
0	0.437081292598035	0.495386929389618
0	0.384171499001155	0.4354190913044
0	0.471691845983906	0.534614450806487
0	0.450207044521477	0.510263626359727
0	0.225415359713966	0.255485249030446
0	0.50557780505935	0.573020718702387
0	0.426358062406648	0.483233245011883
0	0.445315636935664	0.504719716278547
0	0.23166407534495	0.262567528920903
0	0.628647592530815	0.712507732099209
0	0.476586969474781	0.540162572485897
0	0.299664791635476	0.339639383996701
0	0.595819216379119	0.675300126250948
0	0.693803057458687	0.786354785839978
0	0.468522001706725	0.531021756610444
0	0.501317963321655	0.568192623897462
0	0.442993173720597	0.502087441824764
0	0.492459889642555	0.558152903610847
0	0.667743599863447	0.756819056678635
0	0.485798863978042	0.550603312478923
0	0.44666306106553	0.506246883681005
0	0.491682900285678	0.557272265665024
0	0.499510039821546	0.566143527570401
0	0.512467694098796	0.580829703055843
0	0.479783633326567	0.543785663925968
0	0.656457965062046	0.744027944212468
0	0.440943472166112	0.499764314808264
0	0.382465605338299	0.433485635359662
0	0.423252148110439	0.479713008908891
0	0.564556897150267	0.639867485708673
0	0.368949705557958	0.418166745707987
0	0.449065905793799	0.508970262356541
0	0.470791574977072	0.533594085722814
0	0.520524891117114	0.589961711581458
0	0.591564694325184	0.670478060763332
0	0.548329732663774	0.621475654889556
0	0.657435293678031	0.745135646212707
0	0.533776398193659	0.604980939152178
0	0.568100801886171	0.643884139166279
0	0.464427561090444	0.526381127055216
0	0.440924393408867	0.499742690988786
0	0.360519385333392	0.408611840200604
0	0.50957573486804	0.577551963130786
0	0.458389123613035	0.519537175939249
0	0.406733238563821	0.460990514911212
0	0.419796736482813	0.475796653336196
0	0.346137771022327	0.392311751695613
0	0.593365165529132	0.672518710675107
0	0.488089802524682	0.553199856946187
0	0.625827443286975	0.709311381447773
0	0.744456497601365	0.843765278121968
0	0.405561774773419	0.459662780551847
0	0.38208697036424	0.433056491352964
0	0.520222999169651	0.589619547944181
0	0.42526271171068	0.481991777058278
0	0.413215798643587	0.468337833560817
0	0.455510358980001	0.516274390740832
0	0.30003505622828	0.340059041032583
0	0.38678538877902	0.438381667952608
0	0.612529221390111	0.694239207407399
0	0.410405488132476	0.465152634106374
0	0.621668612631916	0.704597772371038
0	0.514300960805245	0.582907523314546
0	0.268849570287267	0.304713483161614
0	0.351098631636228	0.39793437967871
0	0.311857593951352	0.353458678032402
0	0.616593059204272	0.698845151817254
0	0.45279806971402	0.513200288339642
0	0.39462508603057	0.447267162743989
0	0.604890648476416	0.685581666476874
0	0.318242947973358	0.360695823560239
0	0.467843173535519	0.53025237432616
0	0.483218693400653	0.547678953094798
0	0.539602971503216	0.61158476390873
0	0.358873033437997	0.40674586875784
0	0.394577319687518	0.447213024480893
0	0.553056663758771	0.626833147695226
0	0.501265508619862	0.568133171859379
0	0.358193139073366	0.405975278052386
0	0.398006795846287	0.451099984852977
0	0.307934847419785	0.349012646156968
0	0.491978192735641	0.557606949447049
0	0.319046663913364	0.361606753353766
0	0.376570374164936	0.426803993938555
0	0.405401360396389	0.459480967266738
0	0.476977908011305	0.54060566132193
0	0.412635970264353	0.467680657412522
0	0.609227816688884	0.690497402930039
0	0.77213042555144	0.875130844261503
0	0.327294195449871	0.370954486583501
0	0.520073989440241	0.589450660660393
0	0.51163749324568	0.579888755322855
0	0.407993750730193	0.462419176494612
0	0.466642549876453	0.528891590238875
0	0.605528226032905	0.686304295409536
0	0.426114445556978	0.482957130236098
0	0.47786733370007	0.541613734347106
0	0.368085539928394	0.417187302375675
0	0.488743146989088	0.553940356055934
0	0.550102031299816	0.623484374077814
0	0.478298215707439	0.542102095020909
0	0.371648723710696	0.421225806660022
0	0.329513146144891	0.373469440185699
0	0.542592651333972	0.614973260136544
0	0.358353440785713	0.406156963643602
0	0.436666550892791	0.494916862097035
0	0.512111522867905	0.580426019403864
0	0.610895191939208	0.692387202194813
0	0.538573743680934	0.610418239467724
0	0.565508412007008	0.640945930453695
0	0.38175816898818	0.432683828631352
0	0.563739045997094	0.63894053509713
0	0.540399844860793	0.612487938335108
0	0.442051808308633	0.501020500437055
0	0.38712468400379	0.438766224378157
0	0.612479952850592	0.69418336655829
0	0.506133551410411	0.57365060033547
0	0.43977331695731	0.498438063592266
0	0.484810531782638	0.549483139047139
0	0.449017625443858	0.508915541519223
0	0.279264743593801	0.316518016576247
0	0.322217046083537	0.365200057196487
0	0.583084729263537	0.660866887912052
0	0.415147425602422	0.470527135102816
0	0.472159815453224	0.535144846324162
0	0.540144684974921	0.612198740708703
0	0.355171893778492	0.402551005600312
0	0.372926607007162	0.422674156642222
0	0.637620161519441	0.722677221105684
0	0.450146547671367	0.510195059369281
0	0.414810721172068	0.470145515077686
0	0.666208373119298	0.755079034226106
0	0.391055469214818	0.443221367274359
0	0.316007072481657	0.358161687432501
0	0.444396145464566	0.503677566764988
0	0.469875103340931	0.532555358883232
0	0.597103395372677	0.676755611761719
0	0.444114245273152	0.503358061737928
0	0.538995685091586	0.610896466889819
0	0.640978635246341	0.726483707485176
0	0.29321045937146	0.33232405868839
0	0.423774775319997	0.480305353383346
0	0.554070155000107	0.627981836331668
0	0.412490707529343	0.467516016963548
0	0.602543840910466	0.682921800191924
0	0.731600097875925	0.829193864312116
0	0.50210427471962	0.569083827423165
0	0.104180829534883	0.118078312017834
0	0.34541796695426	0.391495927424291
0	0.626234398682714	0.709772623755114
0	0.521243817513785	0.590776541102042
0	0.315653741032963	0.357761222383117
0	0.62243845803304	0.705470313373881
0	0.536368710411527	0.60791905984363
0	0.61526454232933	0.69733941385394
0	0.267486755240897	0.303168871729872
0	0.472214303554487	0.535206603012518
0	0.458828155723932	0.520034773921602
0	0.407282014360409	0.461612496133926
0	0.434814380383606	0.492817616311892
0	0.515045889314811	0.58375182356994
0	0.607823824319819	0.688906121215685
0	0.523569989095823	0.593413018610401
0	0.401756089130454	0.455349425217684
0	0.536694385500569	0.608288179238744
0	0.450652183672812	0.510768146047632
0	0.418152181945221	0.473932719014621
0	0.321709591523524	0.364624909368046
0	0.374155339569376	0.424066799295534
0	0.374455961092745	0.424407523037071
0	0.636890976938136	0.721850764982285
0	0.41425119735609	0.469511352074575
0	0.473822686138356	0.537029540125133
0	0.455003044688326	0.515699401892203
0	0.462350015100217	0.524026441219438
0	0.494117096100854	0.560031177590184
0	0.428289418680319	0.48542223975994
0	0.326936009052712	0.37054851894672
0	0.380136255613826	0.430845555751994
0	0.664255457010163	0.752865603610238
0	0.543108954344575	0.615558436778484
0	0.489388426143018	0.554671713961381
0	0.56569861646887	0.641161507752275
0	0.580552111760212	0.657996425072444
0	0.407256395443261	0.461583459712292
0	0.505115624222393	0.572496884007286
0	0.40682543210746	0.461095006861031
0	0.520930381297509	0.590421293217107
0	0.406445888540969	0.460664833057765
0	0.569256089844626	0.645193539875007
0	0.304871032633128	0.345540125541046
0	0.414974688311217	0.47033135505519
0	0.278734286702709	0.315916797958791
0	0.467187397424946	0.529509119194254
0	0.393967386932827	0.446521728102857
0	0.279245127211231	0.316495783413465
0	0.341639780464458	0.387213739566927
0	0.631257466839007	0.715465757623346
0	0.510178045347206	0.578234620439315
0	0.545961118076632	0.618791072577059
0	0.452222121298636	0.512547509733429
0	0.439485527177953	0.498111883319809
0	0.613182187552411	0.69497927775041
0	0.539861892760045	0.611878224664307
0	0.495280322711763	0.561349575949302
0	0.452393800891819	0.512742090988555
0	0.499804879137716	0.566477697771629
0	0.2383426564091	0.270137017302304
0	0.176299904216006	0.19981790499913
0	0.5074986751089	0.575197828388201
0	0.51109944143946	0.579278928646103
0	0.565755888805387	0.641226420086448
0	0.454712604526228	0.515370217682057
0	0.537302213374753	0.608977089950066
0	0.504984909568792	0.572348732320242
0	0.632567235876958	0.716950246831437
0	0.539315250404017	0.611258661478207
0	0.509781747835921	0.577785457753643
0	0.591163380829446	0.670023212972446
0	0.6759822221897	0.766156692230007
0	0.171339859477926	0.194196201727807
0	0.443295231409597	0.502429793313117
0	0.528303832298373	0.598778345582836
0	0.465717943556947	0.527843643567922
0	0.440427363640997	0.499179358595727
0	0.515208399017847	0.583936011692714
0	0.203765284200379	0.230947103355122
0	0.547775555125163	0.620847551344888
0	0.444454722443842	0.503743957778256
0	0.296148784697615	0.335654349839082
0	0.487222582754536	0.55221695205798
0	0.553045023773495	0.626819954962749
0	0.586646052628747	0.664903283603958
0	0.321948858300951	0.36489609378198
0	0.420256052532049	0.4763172410875
0	0.301326941988301	0.341523261374694
0	0.50814868203019	0.575934544734275
0	0.500426669654213	0.56718243370956
0	0.360157352139618	0.408201512613407
0	0.365059072718575	0.41375711141724
0	0.567739532429756	0.643474677197244
0	0.521571591198879	0.591148039041083
0	0.442858531200007	0.50193483830233
0	0.542883885426587	0.615303344185707
0	0.525909807615245	0.59606496352613
0	0.278728513204077	0.315910254288752
0	0.448599213923864	0.508441314867061
0	0.468057919989899	0.530495767462482
0	0.529219592957336	0.599816266602524
0	0.428012715041449	0.485108624493554
0	0.451134210463487	0.511314474100925
0	0.688908031911541	0.780806775169764
0	0.510682316009212	0.578806159645094
0	0.337933472821506	0.383013019028874
0	0.49804305018954	0.564480844903462
0	0.470034466683407	0.532735980928201
0	0.472944326479489	0.536034009312731
0	0.465478778190011	0.527572574092405
0	0.369392467911205	0.418668571538419
0	0.54215156439064	0.614473333211847
0	0.587272462073715	0.665613254624769
0	0.466673641815183	0.528926829770553
0	0.248792900230823	0.281981299558002
0	0.369346765897859	0.418616772981854
0	0.634407532042309	0.719036034262654
0	0.319879114510162	0.362550250941057
0	0.386654056994832	0.438232816811179
0	0.598697440375003	0.678562298692466
0	0.254870108304764	0.288869193178698
0	0.615541213165639	0.697652991941979
0	0.413643815848892	0.468822947274565
0	0.355742096561755	0.403197272120324
0	0.752694830337445	0.853102585452506
0	0.441416675915193	0.500300642846555
0	0.444517895253938	0.503815557695582
0	0.170063330122411	0.192749386299159
0	0.311748547681759	0.353335085241838
0	0.601881614161943	0.682171233921836
0	0.511197760556858	0.579390363307098
0	0.30117076185919	0.341346247176416
0	0.368831627795614	0.418032916644361
0	0.486962984349633	0.551922723824337
0	0.223533964103582	0.253352879582979
0	0.52918083656763	0.599772340199779
0	0.63762372317337	0.722681257876037
0	0.564646881501277	0.639969473764659
0	0.447286423452732	0.506953401173569
0	0.47295524008649	0.536046378769746
0	0.523022615970366	0.592792627171914
0	0.545801727370257	0.618610419517912
0	0.515240192876133	0.583972046778398
0	0.434991267982742	0.493018100308958
0	0.379279805601845	0.429874857282863
0	0.566892601754425	0.642514767922326
0	0.426589287505778	0.483495315006175
0	0.475954274198989	0.539445477118921
0	0.392485811462678	0.444842513880593
0	0.414851666939065	0.470191922915604
0	0.550079856750794	0.623459241495073
0	0.588543783873333	0.667054167821569
0	0.482157714042103	0.546476441535785
0	0.480117994220825	0.544164627792689
0	0.391182040801423	0.443364823218821
0	0.551402139184773	0.624957913357375
0	0.60363658510546	0.684160313943332
0	0.342078295839471	0.38771075188202
0	0.52180502464963	0.59141261197601
0	0.386647601517954	0.438225500188568
0	0.419528279243847	0.47549238452045
0	0.345458752465515	0.391542153628722
0	0.338698796052204	0.383880434614182
0	0.577669218704906	0.654728960729741
0	0.394322825206859	0.446924581023222
0	0.29716048233235	0.336801005605937
0	0.3297545355183	0.373743030345026
0	0.321670403009246	0.364580493196309
0	0.500008477807807	0.566708456034937
0	0.490254414076142	0.555653222688347
0	0.302565496087935	0.342927035735875
0	0.539829243362592	0.611841219912504
0	0.464817985173958	0.526823632811393
0	0.502481835031399	0.569511753410113
0	0.355107753200518	0.402478308817105
0	0.590280388838003	0.669022431884981
0	0.50443217087065	0.571722259554044
0	0.561387018301547	0.636274752329328
0	0.288191472672229	0.326635550734183
0	0.328626880424306	0.372464948661173
0	0.368025528642099	0.417119285722137
0	0.706850877273474	0.801143154737799
0	0.637896772135308	0.722990730940014
0	0.416632782651583	0.472210635358014
0	0.557931005546872	0.632357715440622
0	0.573553397518376	0.650064098485483
0	0.50193740763446	0.568894700653538
0	0.324968525107074	0.368318577178543
0	0.552073945029221	0.6257193365527
0	0.559318250178648	0.633930015308143
0	0.500054610252193	0.566760742441051
0	0.576509749006736	0.653414820446861
0	0.621036742945289	0.703881612724918
0	0.496985537784871	0.563282262781985
0	0.377536238688257	0.427898702562597
0	0.481298124916289	0.545502185202271
0	0.574168151758766	0.650760859524297
0	0.497010371399597	0.563310409143664
0	0.313589600525248	0.355421730290312
0	0.329901708363102	0.373909835708034
0	0.634752133515272	0.71942660477767
0	0.616480739216273	0.698717848601798
0	0.482690460688646	0.54708025535679
0	0.460359425335729	0.521770311369445
0	0.376159806325332	0.426338657295664
0	0.379041608394232	0.42960488511689
0	0.539236550219957	0.611169462871028
0	0.432411274487406	0.490093941629225
0	0.360414106022791	0.408492516872678
0	0.714880163532787	0.810243529273502
0	0.360581426858817	0.408682157922491
0	0.486353321656264	0.551231733533181
0	0.45509038051092	0.515798388112188
0	0.411497954932846	0.466390833459356
0	0.305849763656125	0.346649417026158
0	0.48042652571458	0.544514316676427
0	0.418880873524034	0.474758616370133
0	0.34144024113845	0.386987582154845
0	0.620102346184129	0.702822569589965
0	0.363235489064105	0.411690265907327
0	0.604131300600937	0.684721023345396
0	0.408851158203792	0.463390960148534
0	0.332821767047246	0.377219423488781
0	0.572232557184603	0.648567061096232
0	0.578119235867387	0.655239009144234
0	0.347866904666602	0.394271547781714
0	0.194167496152277	0.220068992508007
0	0.52363141145749	0.593482634573512
0	0.450300064480021	0.510369054966293
0	0.460485405144082	0.5219130965938
0	0.330654155641221	0.374762657718373
0	0.238892088293151	0.270759742133036
0	0.587053474093981	0.66536505415339
0	0.38032153011057	0.431055545439474
0	0.393322261672703	0.445790544620295
0	0.637319007252332	0.72233589355362
0	0.348988305288277	0.395542540661059
0	0.544926623967753	0.617618579338965
0	0.422927980626996	0.479345598230488
0	0.460363584277576	0.521775025104546
0	0.448278061666264	0.508077321638678
0	0.385086666286109	0.436456339795354
0	0.488233159115653	0.553362336975901
0	0.417802814956913	0.4735367472755
0	0.523977942312894	0.59387539184614
0	0.472543534585908	0.535579752704526
0	0.384143136404667	0.435386945202927
0	0.366535845468549	0.41543088224753
0	0.340775824353226	0.386234533702209
0	0.562688891789484	0.637750292739235
0	0.369891926038068	0.419234656227962
0	0.687089286229558	0.778745413006715
0	0.321882615735763	0.364821014611311
0	0.591364784497708	0.670251483425741
0	0.435746420053097	0.493873987924582
0	0.417686912535809	0.47340538373862
0	0.487807303781139	0.552879673521525
0	0.321599490186856	0.364500120766893
0	0.247374778402624	0.280374003547239
0	0.525864311099678	0.596013397880273
0	0.520303816240718	0.589711145826214
0	0.445041266652247	0.504408745631852
0	0.474684953955772	0.538006832481532
0	0.440429133968383	0.499181365080705
0	0.744246593387079	0.843527373169406
0	0.58544297234858	0.66353971518798
0	0.355460036941084	0.402877586396512
0	0.533241105729402	0.604374239907245
0	0.419299063619477	0.475232592060218
0	0.453422130761259	0.513907597691881
0	0.341032007487955	0.386524891076509
0	0.548387153239105	0.62154073523726
0	0.423226241081428	0.479683645941935
0	0.618714229352599	0.701249281173253
0	0.570567705874478	0.646680122459461
0	0.531306901742249	0.602182017567292
0	0.651915874855459	0.738879949643593
0	0.349397476223322	0.396006294055542
0	0.175680660916339	0.199116056070882
0	0.431733343923368	0.489325576690836
0	0.356859721706389	0.404463985882695
0	0.446988590099449	0.506615837537579
0	0.651914812893661	0.73887874601854
0	0.599737066113473	0.67974060810771
0	0.478721918547739	0.542582318843307
0	0.438448410160209	0.496936417282854
0	0.517430473306497	0.586454505568731
0	0.497809651739332	0.564216311638069
0	0.559982832029585	0.634683250845877
0	0.558211534701864	0.632675666538162
0	0.359363347659478	0.407301589766102
0	0.616137636675211	0.698328976972741
0	0.435710735448046	0.493833543075484
0	0.500778252675234	0.56758091709505
0	0.494012820460065	0.559912991819309
0	0.378769349297636	0.429296307284471
0	0.339672972806653	0.384984564301821
0	0.463021366154908	0.524787348957102
0	0.539888104735345	0.611907933256683
0	0.590209004646825	0.668941525207269
0	0.578018067001822	0.655124344585236
0	0.549666962656714	0.622991268280724
0	0.523517742278001	0.593353802187531
0	0.591197685408734	0.670062093703526
0	0.378900015894273	0.429444404503862
0	0.260173282275636	0.294879798331422
0	0.436352887631676	0.494561356880002
0	0.579550192727488	0.656860852350566
0	0.436501601809661	0.494729909186486
0	0.434462671390321	0.492418990149727
0	0.509863008230516	0.577877558097541
0	0.540505322535977	0.612607486488995
0	0.657402631749029	0.745098627257674
0	0.606852829858446	0.687805598331682
0	0.498518991295605	0.565020275455848
0	0.42548302426837	0.482241478803259
0	0.469376569042366	0.531990321258553
0	0.341330497359265	0.386863198808518
0	0.554524540339469	0.628496835627768
0	0.388374826859032	0.440183133408226
0	0.563694496570587	0.63889004287983
0	0.260709389898471	0.295487421475208
0	0.445149120868839	0.504530987352292
0	0.28330481013905	0.32109701868472
0	0.699346539784066	0.792637755927696
0	0.505278878255779	0.572681915752363
0	0.429976735184052	0.487334640395356
0	0.348991508282455	0.395546170927276
0	0.423589536524311	0.480095404159363
0	0.508775016759417	0.576644431072438
0	0.38810231671242	0.439874271036297
0	0.636326761970449	0.721211285038642
0	0.547231440152858	0.620230852689672
0	0.29437496156034	0.333643902784641
0	0.476189878567447	0.539712510566973
0	0.570088736810629	0.646137260026703
0	0.505374534454144	0.572790332267064
0	0.600465517930801	0.680566233718107
0	0.524853590972629	0.594867850018375
0	0.466249828070447	0.528446480249323
0	0.453077749561038	0.513517276833483
0	0.506935439709817	0.574559458685356
0	0.503521926435274	0.570690590609453
0	0.25937982141797	0.293980491624577
0	0.255553619431102	0.289643883113532
0	0.625374581934857	0.708798109435302
0	0.586333635214497	0.66454919042689
0	0.403866172485102	0.457740988827286
0	0.522533233966217	0.592237962736626
0	0.465932944579852	0.528087325231622
0	0.557986334777978	0.632420425463602
0	0.428520209446492	0.485683817482259
0	0.208197290678018	0.235970329279394
0	0.4859373939628	0.550760322044282
0	0.246657087683236	0.279560574540439
0	0.42580183725715	0.482602820709756
0	0.504939265036551	0.572296998912629
0	0.544146958527969	0.616734908326943
0	0.374839692865609	0.424842443743786
0	0.465979275696852	0.528139836812819
0	0.32648066563427	0.370032433766
0	0.396859461563939	0.449799598822412
0	0.600761730656913	0.680901960538997
0	0.53339402177757	0.604547554603709
0	0.248187483498041	0.281295121628786
0	0.475686639843604	0.539142140957528
0	0.558717540065782	0.633249171851089
0	0.463969762201925	0.525862258850373
0	0.562572714657941	0.637618617846177
0	0.419296492942563	0.475229678460931
0	0.627067137228126	0.7107164477027
0	0.456067666917368	0.516906042272233
0	0.566055128066978	0.641565577175673
0	0.460371679326008	0.521784200013777
0	0.382396580585394	0.433407402863849
0	0.431716976631928	0.489307026040451
0	0.529465495111902	0.600094971537609
0	0.357121808763504	0.404761034749018
0	0.521630169345212	0.591214431377091
0	0.590369451435605	0.66912337522778
0	0.403007291300437	0.45676753487264
0	0.339060882567099	0.384290822635415
0	0.37777576357729	0.42817017951963
0	0.696222434514466	0.7890969022174
0	0.476153405206925	0.539671171744242
0	0.425719673062722	0.482509696001211
0	0.568561610302304	0.644406418362783
0	0.252736822517986	0.286451331986011
0	0.529103065849916	0.599684195047614
0	0.44920239127082	0.509124954681545
0	0.418253956358474	0.474048069899974
0	0.39345629553708	0.44594245829318
0	0.519537409732685	0.588842502456872
0	0.579810931654099	0.657156373248882
0	0.542872837761752	0.615290822787852
0	0.386006563244991	0.437498948887833
0	0.472932635556991	0.536020758848123
0	0.475282281577592	0.538683842231032
0	0.462930689001677	0.524684575680676
0	0.359721348123695	0.407707346666917
0	0.545686203950047	0.618479485539771
0	0.43295817172648	0.490713793699183
0	0.32228942279304	0.365282088792182
0	0.339677917118084	0.384990168172999
0	0.618714513665954	0.701249603413354
0	0.531282358546921	0.602154200366289
0	0.538151342105773	0.609939490496235
0	0.527427903763233	0.597785570200462
0	0.463592595272623	0.525434778722217
0	0.343867062896132	0.38973813634024
0	0.459641788499507	0.520956943433701
0	0.504379030307881	0.571662030162711
0	0.487022268375574	0.551989916202666
0	0.508416177550383	0.576237723540181
0	0.450005621964545	0.510035334498057
0	0.254258404028929	0.28817588896268
0	0.446795306892901	0.50639677079687
0	0.367815252708327	0.416880959463567
0	0.552029444089802	0.625668899290554
0	0.397882951113978	0.450959619518887
0	0.423586813733125	0.480092318154109
0	0.318681419145551	0.361192785775957
0	0.314841580355636	0.356840721343778
0	0.457969756726202	0.519061866476516
0	0.359243954146871	0.407166269434163
0	0.580595586616833	0.658045699374713
0	0.305122757257352	0.345825429649819
0	0.437166116396992	0.495483068487805
0	0.548206913520444	0.621336451955652
0	0.458812283195173	0.520016784034098
0	0.466325012139565	0.528531693699933
0	0.341634749770962	0.387208037790516
[truncated: 8,001 more rows]
