# Supplementary material for: G4 & the balanced metric family – a novel approach to solving binary classification problems in medical device validation & verification studies
Source: BioData Min. 2024 Oct 23;17:43. doi: 10.1186/s13040-024-00402-z (PMC11515465; doi:10.1186/s13040-024-00402-z)
Supplement: Supplementary file 1 — Supplementary Material 1 [file 13040_2024_402_MOESM1_ESM.zip › Supplementary Documents - Data Availability/Toy_Data_30%_Prevalence.txt]

Truth	Aided	Unaided
0	0.391010353205588	0.445482971190893
0	0.54250759454151	0.618085667370821
0	0.213662912292828	0.24342882028871
0	0.235448455070648	0.268249360834773
0	0.322573741532318	0.367512286127176
0	0.277415022740148	0.316062394691353
0	0.540558163965099	0.61586465680629
0	0.444254345154513	0.506144515155177
0	0.359752512632797	0.40987052365026
0	0.40536774799	0.461840530101252
0	0.468377028100277	0.533627788638026
0	0.314593205754816	0.358419962200941
0	0.254112740936309	0.289513814459659
0	0.393153559137746	0.447924752434546
0	0.382018247939152	0.435238153531942
0	0.58325861454914	0.664513812618712
0	0.312433358912881	0.355959221761271
0	0.596704915675506	0.679833351163389
0	0.441767490030135	0.503311210101623
0	0.309934949842297	0.35311275315273
0	0.445625683296613	0.507706897800654
0	0.374169614548938	0.426296107640328
0	0.654564215860163	0.745753173352175
0	0.699265795592315	0.79668224055653
0	0.395216863559543	0.450275500891096
0	0.411569763295311	0.468906563475893
0	0.352269339111579	0.40134485074457
0	0.501724076706231	0.571620496942649
0	0.373592360707255	0.425638435140314
0	0.327697635238434	0.373350002119996
0	0.593930007836718	0.676671864060376
0	0.335487503010649	0.382225095610235
0	0.340051402879597	0.387424803641412
0	0.481923381325796	0.549061317786889
0	0.474531894075262	0.54064010419269
0	0.477547035290704	0.544075292177365
0	0.366906478154596	0.418021125777086
0	0.539606796791921	0.614780752322621
0	0.461509972413541	0.525804066463969
0	0.219832711055197	0.250458148954248
0	0.328095024477983	0.373802752635942
0	0.342109741857241	0.389769894905522
0	0.343543216537656	0.391403070483925
0	0.426938299880403	0.486416128848407
0	0.389679126693038	0.443966288225142
0	0.351350758557169	0.400298300464502
0	0.349890594914113	0.398634717818159
0	0.5372600014504	0.612107019126181
0	0.378873344769544	0.431655126134792
0	0.333077422532257	0.379479260868209
0	0.454240264627176	0.517521597731852
0	0.543686912876291	0.619429279455387
0	0.550669168602939	0.627384250471427
0	0.526061002697996	0.599347860199356
0	0.432412624255448	0.492653094872106
0	0.400537573612277	0.456337452201861
0	0.162376075190808	0.184997087246649
0	0.382047383697751	0.435271348265028
0	0.416879964903406	0.474956542384644
0	0.515240674094733	0.587020124895352
0	0.107209604119531	0.122145238845521
0	0.455359730354649	0.51879701899457
0	0.240582648300391	0.274098811203294
0	0.426714902161231	0.48616160904125
0	0.517921794059452	0.590074758303932
0	0.326159211883305	0.371597257207813
0	0.368858833927321	0.420245469054252
0	0.503139741987399	0.573233382050412
0	0.557175326474241	0.634796797264071
0	0.420164309218724	0.47869843681789
0	0.49529172977924	0.56429204387926
0	0.239927991382408	0.273352952413257
0	0.366730967809687	0.417821164652568
0	0.381871754965712	0.435071252260578
0	0.472222146456824	0.538008579929133
0	0.510641196455054	0.581779882666336
0	0.325952303269098	0.371361523643557
0	0.349581553179194	0.398282622715906
0	0.46666145179926	0.531673211165547
0	0.369454349702635	0.420923947602974
0	0.34477794791373	0.392809815337422
0	0.464925614864607	0.529695550500523
0	0.315435965539668	0.359380128932788
0	0.438672766059141	0.499785352491175
0	0.44274426909054	0.504424066665289
0	0.396136067175503	0.451322761032958
0	0.247466583934348	0.281941764911708
0	0.571222608752463	0.650801041129116
0	0.614750918233059	0.700393386905539
0	0.217112180313449	0.247358614355958
0	0.489723801532354	0.557948433797159
0	0.354898368637185	0.404340136866316
0	0.298162453711629	0.339700201511507
0	0.436877748116774	0.497740266166092
0	0.532166102252223	0.606303476250277
0	0.46149263999781	0.525784319426596
0	0.358065484843425	0.407948471853089
0	0.330499156699502	0.376541810454738
0	0.471857864281233	0.537593548703991
0	0.317338862778361	0.361548123485398
0	0.313332572648022	0.356983707182647
0	0.480158479875609	0.54705054355689
0	0.294730918508969	0.335790610664884
0	0.474443056577066	0.540538890523218
0	0.484352396296141	0.551828724831704
0	0.409374074303942	0.466404987628433
0	0.241806001851956	0.27549259315945
0	0.342521860029803	0.390239426278514
0	0.387974457743357	0.442024137634052
0	0.686074257310129	0.781652956497044
0	0.255496649947938	0.291090519253545
0	0.624126278779819	0.711074852084443
0	0.303980548154967	0.346328829060723
0	0.2678462339223	0.305160554271206
0	0.534121726411797	0.608531543241337
0	0.631499505397795	0.719475261112264
0	0.563738245269402	0.642274012485059
0	0.33556006368368	0.382307764889829
0	0.434174242684113	0.494660128714746
0	0.619959898364675	0.706328042923935
0	0.450152862313347	0.512864769307005
0	0.385988680056077	0.439761716352871
0	0.504816931312876	0.575144224762985
0	0.63652609251229	0.725202114491866
0	0.404916520418677	0.461326440902569
0	0.297264857316547	0.338677558745827
0	0.520324327312949	0.592811994398522
0	0.562398118647805	0.640747189514091
0	0.264434519614703	0.301273545617489
0	0.251928065761761	0.287024786791041
0	0.470438556785039	0.53597651397523
0	0.197766993283586	0.225318401544059
0	0.44862436784278	0.511123336496813
0	0.579897030430067	0.66068391791389
0	0.43051795732559	0.490494477212981
0	0.415526081103546	0.473414045688932
0	0.498767257804044	0.568251756296728
0	0.556529925904714	0.634061484347254
0	0.511346366830451	0.582583292068293
0	0.488856092815594	0.556959842436084
0	0.646890786562951	0.737010739668461
0	0.240278927674295	0.273752778506676
0	0.38637489772897	0.440201738963619
0	0.486653009319547	0.554449841937236
0	0.393638129063806	0.448476828993751
0	0.454518366001629	0.517838442095608
0	0.524850021726921	0.597968174478434
0	0.582007194484202	0.663088054133889
0	0.360691115839916	0.410939885988236
0	0.337714789825281	0.384762671251754
0	0.412912551848834	0.4704364192191
0	0.459382928832635	0.523380699188637
0	0.690423907261318	0.786608566925285
0	0.562721227077009	0.641115310976549
0	0.542044292604345	0.617557821696569
0	0.433280747411895	0.493642158409486
0	0.271378365485707	0.309184755806034
0	0.490489709861414	0.558821042707109
0	0.469491862743739	0.534897933648982
0	0.413456460673143	0.471056101325017
0	0.626324430795096	0.713579234085755
0	0.403443914545855	0.459648682668701
0	0.536210834074169	0.610911689651633
0	0.243099886948781	0.276966732584628
0	0.323150150437522	0.368168995980524
0	0.40402428475703	0.460309905687338
0	0.411666531692023	0.46901681291694
0	0.379477312035085	0.432343233571717
0	0.313610464663099	0.357300313020656
0	0.38832502570049	0.442423544079092
0	0.452865764962105	0.515955613123831
0	0.647591722711807	0.737809324963321
0	0.448138895274525	0.510570231546101
0	0.460477572116773	0.524627839932134
0	0.555456654973437	0.632838693391879
0	0.298618609827718	0.340219905862698
0	0.232389447946876	0.264764195873743
0	0.484589116286098	0.55209842286809
0	0.387066545152999	0.440989741498454
0	0.474477423794468	0.540578045522553
0	0.389412004682604	0.443661952787722
0	0.277960815664792	0.316684223376278
0	0.253191394748596	0.288464113259083
0	0.530097020923993	0.603946146092191
0	0.433997894216698	0.494459212706806
0	0.389778155376053	0.44407911283856
0	0.354804178015687	0.404232824316714
0	0.465987937761526	0.530905868223836
0	0.262822155249139	0.299436558790094
0	0.408756237312101	0.465701078239383
0	0.34263742361077	0.390371089307353
0	0.386581770340873	0.440437431510001
0	0.281753802465791	0.321005620536082
0	0.589232064160794	0.671319438248424
0	0.504345081525334	0.57460664041621
0	0.527838684167526	0.601373194864754
0	0.300711734885021	0.342604629341136
0	0.443643511756	0.505448585047339
0	0.482887010144299	0.550159192115976
0	0.364166359127318	0.414899274000831
0	0.472738757533045	0.538597161370259
0	0.524100446654731	0.597114174251708
0	0.411541507086317	0.46887437082464
0	0.453507573259649	0.516686833320383
0	0.704038761706827	0.802120140368273
0	0.478506442477869	0.545168356749226
0	0.504876128323897	0.57521166865581
0	0.371400191441198	0.423140869359791
0	0.417295289350465	0.475429726706151
0	0.594723434249094	0.677575824665789
0	0.40420709793388	0.460518187019349
0	0.549068109359768	0.625560143710946
0	0.398002473599056	0.453449181144849
0	0.265357131124613	0.302324688415423
0	0.598035871066182	0.681349725236608
0	0.439205458445482	0.50039225556945
0	0.350340483549237	0.399147281550134
0	0.53401760072161	0.608412911544089
0	0.476007066733231	0.542320786796882
0	0.348556419416775	0.397114675037267
0	0.486295337473751	0.554042341943258
0	0.186539187552369	0.212526422467058
0	0.352686199264922	0.401819784715397
0	0.441486436041107	0.502991001787263
0	0.541067742653957	0.616445226160802
0	0.302858275528811	0.345050209863334
0	0.497266470662255	0.566541890791715
0	0.33107969292169	0.377203222611792
0	0.417446115139845	0.475601564408745
0	0.295967480908751	0.337199441626524
0	0.551472105115265	0.628299046052302
0	0.583372792216037	0.66464389665837
0	0.473000879579304	0.538895800286145
0	0.268172023092565	0.305531729935383
0	0.499263775019327	0.568817444551523
0	0.472666429231327	0.538514756834198
0	0.487885420007696	0.555853942802042
0	0.340383620589163	0.387803303420578
0	0.363791480512347	0.414472170120169
0	0.218456804170242	0.248890561083066
0	0.608824383007836	0.693641211421296
0	0.450931750514583	0.51375216634718
0	0.376422470610713	0.428862814643958
0	0.559946552932407	0.637954090124236
0	0.315021693534803	0.358908143671795
0	0.256757707320827	0.292527257643491
0	0.547319539118587	0.623567975831014
0	0.429514769026145	0.48935153227396
0	0.529774553529486	0.603578754968555
0	0.285299995165393	0.325045842098715
0	0.394785771695387	0.449784352554676
0	0.293547806158279	0.334442676010681
0	0.336774442056291	0.383691321312685
0	0.322797769581712	0.367767524077413
0	0.390491661972151	0.444892019800711
0	0.704355972217008	0.802481542258044
0	0.300096096326661	0.341903224654765
0	0.297172599326614	0.338572448067466
0	0.390068365172669	0.444409752478675
0	0.54221037375787	0.617747040025764
0	0.286104536156616	0.325962465682404
0	0.490807822564515	0.559183472476523
0	0.337566823344415	0.384594091195006
0	0.490534186877503	0.558871715926154
0	0.382393310855226	0.435665467389149
0	0.374011738183295	0.426116237128278
0	0.421494788720545	0.480214268705002
0	0.408869581515945	0.465830212704191
0	0.556475923317245	0.633999958525955
0	0.478639212957652	0.545319623812452
0	0.280964980888531	0.320106906276737
0	0.46927886816476	0.534655266269172
0	0.307934271526695	0.350833355399896
0	0.421938305749878	0.480719573187047
0	0.40646944626868	0.463095708688003
0	0.412619870431613	0.470102963630809
0	0.540233766959591	0.615495067252781
0	0.294444676932323	0.335464492067263
0	0.593850734842148	0.676581547349152
0	0.428493559269544	0.48818805526408
0	0.458605631844876	0.52249511503782
0	0.409426724785563	0.466464972978679
0	0.264546698035294	0.3014013518909
0	0.285049608073839	0.324760572963055
0	0.517240546976584	0.589298605007469
0	0.592511771910507	0.67505605018466
0	0.554609325620591	0.631873320494234
0	0.394493746332149	0.449451644416868
0	0.419900602105852	0.478397992015845
0	0.221563354607374	0.252429892733857
0	0.466079064011652	0.531009689496922
0	0.29615146711887	0.337409059409967
0	0.461439312645435	0.52572356290906
0	0.205645447709706	0.234294422913741
0	0.352118929075643	0.401173486715059
0	0.301768960180058	0.343809139303059
0	0.508850230512856	0.579739412835574
0	0.382055943371234	0.435281100407764
0	0.418771466202805	0.477111553401512
0	0.457759068903353	0.521530615322152
0	0.502807518556978	0.572854875753406
0	0.51992226432432	0.59235391902197
0	0.3774700600586	0.430056346365068
0	0.360930274452986	0.411212362378344
0	0.660494411117288	0.752509518756403
0	0.516508405432492	0.588464467016697
0	0.325495943603753	0.37084158738616
0	0.330190824538391	0.376190523778773
0	0.438999207057271	0.500157270790968
0	0.411599731477205	0.46894070659922
0	0.286444825404431	0.326350161465747
0	0.462855172517067	0.527336669716165
0	0.414301914228663	0.472019337103377
0	0.58264927558076	0.66381958513376
0	0.540113552593691	0.615358105526673
0	0.360283129094655	0.410475061601886
0	0.564082532010252	0.642666262662064
0	0.246092158405651	0.280375864768182
0	0.549716286997044	0.626298620575679
0	0.494037065458923	0.562862589173829
0	0.253455705259541	0.288765245520076
0	0.322865126357038	0.367844264491462
0	0.653137535419149	0.744127738535444
0	0.518263397651573	0.590463951536131
0	0.260842039625416	0.297180588368529
0	0.666591971578091	0.759456545424176
0	0.655775143584002	0.747132798407857
0	0.539205889090957	0.614323993179712
0	0.506293653153575	0.576826672370379
0	0.325161995818856	0.370461116510596
0	0.406165858004918	0.462749826793444
0	0.225539299111537	0.256959735886305
0	0.577248488012721	0.657666400511265
0	0.486582178587084	0.554369143600502
0	0.402475770920568	0.458545664563947
0	0.188206457301721	0.214425963682857
0	0.227230222535962	0.258886226029069
0	0.37173318493405	0.423520252998527
0	0.589924150456873	0.672107940795659
0	0.351291524966043	0.400230814895507
0	0.228676032898472	0.260533455803905
0	0.381564220049159	0.434720873895279
0	0.286575328266605	0.326498845003954
0	0.487201826432459	0.555075116117564
0	0.100632459129128	0.114651815542897
0	0.270166380108917	0.307803925753157
0	0.359904192285295	0.410043334169752
0	0.603349158055627	0.687403219358803
0	0.548459978468142	0.624867292602904
0	0.435764529602324	0.496471962431072
0	0.61900877276696	0.705244413670202
0	0.331843902171992	0.378073895740125
0	0.222902730300596	0.253955860162765
0	0.405517070001664	0.462010654531141
0	0.269538948353272	0.307089084930062
0	0.494079219192446	0.562910615448076
0	0.534187910423824	0.608606947511534
0	0.234202748361268	0.266830111647181
0	0.184636388215693	0.210358539455437
0	0.175591853331113	0.200053988078753
0	0.315627766219932	0.359598649839511
0	0.39112686501476	0.44561571454795
0	0.264920541087263	0.301827275941722
0	0.353164682824695	0.402364927001595
0	0.370195391790399	0.421768226094138
0	0.446090064604412	0.508235973215327
0	0.461506405387249	0.525800002506435
0	0.331910059008986	0.378149269049469
0	0.275014977779753	0.313327993540123
0	0.512230852195129	0.583590997273542
0	0.210983174372283	0.240375761460292
0	0.422436660115241	0.481287354529837
0	0.374194397447874	0.426324343106121
0	0.511942138469364	0.583262062125602
0	0.476529428960727	0.542915920596372
0	0.530384317845827	0.604273467057744
0	0.506798022465998	0.577401306617359
0	0.341535762257196	0.389115952789834
0	0.352460745214926	0.401562922104891
0	0.440860275304862	0.50227760905242
0	0.489751435877565	0.55797991795125
0	0.378763437327579	0.431529907215648
0	0.509114775567515	0.580040812315145
0	0.432777014180631	0.493068248857702
0	0.365357176725456	0.416255987339535
0	0.405148188157035	0.461590382845708
0	0.407802618774452	0.464614608748098
0	0.31296085231909	0.356560201576652
0	0.361140845640216	0.411452268757715
0	0.215111506715289	0.245079221977764
0	0.529188791511786	0.602911388997511
0	0.42843370084671	0.488119857816529
0	0.461257189721508	0.52551606799081
0	0.32268211722639	0.367635759906845
0	0.618125539868574	0.704238135415417
0	0.344310719103419	0.392277495727629
0	0.461329095311973	0.525597990926668
0	0.418083662806402	0.476327930415285
0	0.559950143688492	0.637958181117419
0	0.450494037135717	0.513253474036481
0	0.331424214649513	0.377595740512385
0	0.390570411316	0.44498173991014
0	0.339070461418041	0.386307204802211
0	0.439677724394698	0.500930314054409
0	0.377947980882059	0.430600847518766
0	0.514561998043725	0.586246900807549
0	0.642162051591814	0.731623232949915
0	0.450700245651388	0.513488409969744
0	0.122877883730301	0.139996305184897
0	0.263320116897242	0.300003892705212
0	0.186098482082434	0.212024321229694
0	0.589592629892928	0.671730235283193
0	0.251666406628487	0.286726675277691
0	0.268700392671205	0.30613370798494
0	0.486527916301917	0.554307321902376
0	0.370343495469646	0.421936962462714
0	0.206071223140751	0.234779514171624
0	0.456029453595731	0.519560043034385
0	0.431171744458182	0.491239345045675
0	0.549240119774301	0.625756117321142
0	0.598090159551131	0.681411576784471
0	0.3997120098513	0.455396877114444
0	0.394775914363609	0.449773121973663
0	0.401636619469169	0.457589608851396
0	0.521278875685251	0.593899523262022
0	0.432542495349494	0.492801058629007
0	0.300822330327357	0.342730632107682
0	0.380096326113964	0.433048484030707
0	0.487434817779785	0.555340566064906
0	0.320006615922539	0.364587527908655
0	0.318858573305504	0.363279548639314
0	0.48144061926846	0.548511300955066
0	0.507955999255457	0.578720604013219
0	0.377448419214113	0.430031690681089
0	0.275109707072746	0.313435919804876
0	0.330653107370401	0.376717208373812
0	0.453024151506978	0.516136064889439
0	0.295616696966575	0.336799789107031
0	0.32279097083409	0.367759778179469
0	0.437422556575785	0.498360973237043
0	0.575680379656617	0.655879835107307
0	0.488116056211981	0.556116709505549
0	0.503901870224351	0.574101684254286
0	0.384494292957859	0.438059142497306
0	0.44857299504676	0.511064806829704
0	0.354043775281449	0.403366487999599
0	0.495709692752639	0.564768234306728
0	0.402762461462331	0.458872294673123
0	0.176909873932657	0.20155562538542
0	0.423001939708812	0.481931384619662
0	0.522712331252439	0.595532677064487
0	0.414961258625454	0.472770536396471
0	0.51344449079851	0.58497371086809
0	0.400039508703026	0.455770000640029
0	0.224299019911809	0.25554667032814
0	0.425431087597571	0.484698943100083
0	0.51207351353491	0.583411739375988
0	0.54191167225993	0.617406725684441
0	0.525859265675702	0.599118018694255
0	0.362781780090768	0.413321805839198
0	0.338624655205906	0.385799292225654
0	0.445986500767645	0.508117981644688
0	0.605901392827184	0.690311012259654
0	0.239566010830396	0.272940543456559
0	0.371819078793087	0.4236181129432
0	0.22934709323043	0.261298003208029
0	0.344575746686092	0.392579444957384
0	0.450993678477772	0.513822721647864
0	0.381165020577475	0.434266060959289
0	0.410829578977112	0.468063262252289
0	0.376955044615836	0.429469582849036
0	0.567114035816164	0.646120092750097
0	0.294694380189211	0.335748982101562
0	0.381567200611934	0.434724269687615
0	0.549664609662976	0.626239743944574
0	0.3642139789152	0.41495352781897
0	0.412772736702976	0.47027712607997
0	0.36903309271737	0.42044400426671
0	0.440765767206161	0.502169934797082
0	0.424601257618713	0.483753507457436
0	0.290118508171994	0.330535634052572
0	0.378594596984115	0.43133754530695
0	0.489044875471979	0.557174924870566
0	0.293569657952091	0.334467572031856
0	0.375765537303121	0.428114362334854
0	0.483243092246394	0.550564880895132
0	0.599689692350403	0.683233944448384
0	0.545679942427452	0.621699962875516
0	0.23997163537939	0.273402676563247
0	0.525916365570931	0.599183073316908
0	0.485736094798315	0.553405189789543
0	0.381973215193457	0.435186847163226
0	0.31001950073637	0.353209083040672
0	0.360214334852091	0.410396683463488
0	0.268912939977379	0.306375865781267
0	0.40641676518995	0.463035688478089
0	0.360428790110786	0.410641015013913
0	0.415471837281054	0.473352245025562
0	0.446678611046197	0.508906511515454
0	0.501874730038127	0.571792138162281
0	0.553739907825118	0.630882781958468
0	0.362342396030948	0.412821210100856
0	0.53751667970697	0.612399455864593
0	0.354951049095315	0.404400156369173
0	0.37993245384943	0.432861782316285
0	0.596862140751883	0.680012479653456
0	0.187009712651324	0.213062497579607
0	0.414431120549692	0.472166543476091
0	0.574701770105891	0.654764893043192
0	0.400665794391921	0.456483535734985
0	0.216278022991084	0.246408248516892
0	0.464918991406922	0.52968800431259
0	0.460375504558639	0.5245115530904
0	0.527562597478228	0.601058645856918
0	0.473145107591906	0.539060121059384
0	0.289790658190559	0.33016211048053
0	0.543875520962704	0.619644163000126
0	0.462869795117418	0.527353329427085
0	0.296855652813719	0.338211346953095
0	0.366005589932396	0.416994732591722
0	0.436875764560623	0.497738006275834
0	0.473793815909172	0.539799202534447
0	0.394188729866472	0.449104135354058
0	0.60498215697404	0.689263715389566
0	0.353142403266409	0.402339543623021
0	0.335872356307029	0.382663563769807
0	0.375172180776303	0.42743834384487
0	0.359742855824687	0.409859521528362
0	0.511993439219034	0.583320509709407
0	0.554336464364409	0.631562446262566
0	0.222577815515635	0.253585680696668
0	0.380837015337252	0.433892360498975
0	0.436732699387955	0.497575010340633
0	0.45737408534653	0.521091998755232
0	0.169771552216405	0.193422846441328
0	0.456790689395468	0.520427328473411
0	0.531885479106566	0.605983758801142
0	0.306986245427123	0.349753257443048
0	0.380936655603724	0.434005881897052
0	0.368910428106002	0.420304250945387
0	0.480289626577594	0.547199960629823
0	0.362046063250745	0.412483594469188
0	0.486623800768812	0.554416564271161
0	0.350848038613711	0.399725545364151
0	0.568550091604135	0.647756209016526
0	0.633913405917582	0.722225448075084
0	0.473242790318967	0.5391714122084
0	0.606618500413287	0.691128021874621
0	0.225644916981134	0.257080067642161
0	0.509904348321625	0.580940382399642
0	0.590863536177358	0.67317819466087
0	0.49380465220213	0.56259779785224
0	0.499098810125406	0.568629497990816
0	0.319069181578431	0.363519497270883
0	0.576157207115877	0.656423090577539
0	0.372667415561543	0.42458463360201
0	0.434971379073225	0.495568316142917
0	0.418319314470215	0.476596411294374
0	0.427864191098194	0.487471008258426
0	0.509853059911599	0.580881948874547
0	0.489978984397615	0.558239166817607
0	0.304761389106037	0.347218450893133
0	0.252090034466367	0.287209319755901
0	0.298038344118967	0.339558801904977
0	0.357301214669178	0.407077729313346
0	0.436262512171442	0.497039320181764
0	0.480398236521257	0.547323701292972
0	0.61981737506861	0.706165664355504
0	0.443970267504306	0.505820861945932
0	0.271001051217442	0.308754876955202
0	0.493870301587082	0.562672593015144
0	0.268199948698045	0.305563545925931
0	0.429048367957303	0.488820155720345
0	0.336761312314729	0.383676362434399
0	0.35433147769027	0.403694270941532
0	0.299488241744207	0.341210688349208
0	0.425091854862834	0.484312451015265
0	0.412445083335277	0.46990382651241
0	0.374499611976059	0.426672077824017
0	0.394228760612498	0.449149742882176
0	0.48546671288256	0.553098279613809
0	0.460525519991574	0.524682467543791
0	0.368898158601682	0.420290272146119
0	0.476072109433842	0.542394890756751
0	0.461338444589737	0.525608642675408
0	0.32330465344288	0.368345023181135
0	0.377726380254294	0.430348375160258
0	0.389923285590036	0.444244461501081
0	0.424950793598102	0.484151738157364
0	0.389266628889679	0.443496324334049
0	0.552766515676312	0.62977378414542
0	0.399738653491755	0.455427232546253
0	0.355246541430338	0.404736814471167
0	0.571359251442313	0.650956719849556
0	0.42038373488272	0.478948431213054
0	0.472801694666463	0.53866886643117
0	0.42141279582097	0.480120853172089
0	0.306472454854372	0.349167889436697
0	0.41875785920907	0.477096050783874
0	0.371665106773362	0.42344269070114
0	0.148022839310198	0.168644266627252
0	0.47509571062525	0.541282467418718
0	0.49988778090531	0.569528382238593
0	0.278771043515868	0.317607326070311
0	0.603828831367212	0.687949717144077
0	0.207246384163727	0.236118389779012
0	0.544713772611836	0.620599193556732
0	0.345368294191822	0.393482404213496
0	0.514941739024733	0.586679544442469
0	0.438005820736282	0.499025493368229
0	0.414207443171724	0.471911705050181
0	0.253444466032241	0.288752440528263
0	0.224128311339544	0.255352179923073
0	0.537678849720746	0.6125842181835
0	0.37562502041997	0.427954269697676
0	0.281478959812461	0.320692488873936
0	0.412425293061706	0.469881279206951
0	0.300417323420818	0.342269202688745
0	0.500773797663215	0.570537832179242
0	0.399602049489644	0.455271597903236
0	0.34483209386405	0.392871504493805
0	0.442657830631794	0.504325586251378
0	0.386979278887162	0.440890317953602
0	0.463280509270822	0.527821261183543
0	0.447013454784415	0.509288003161807
0	0.461622695606512	0.525932493403347
0	0.441711517512029	0.503247439913784
0	0.378551494884951	0.431288438547903
0	0.391991857470408	0.446601211238871
0	0.551163800103544	0.627947790307975
0	0.494499118712644	0.563389012207461
0	0.300366302440629	0.3422110738498
0	0.501822951678395	0.571733146431378
0	0.50928366819054	0.580233233786599
0	0.41239026537302	0.469841371724446
0	0.397347614646255	0.452703092174025
0	0.401071048083529	0.456945246319228
0	0.512056736957573	0.583392625612229
0	0.480282981312043	0.547192389595916
0	0.540710839945229	0.616038602454278
0	0.359892311823407	0.410029798611377
0	0.526712909806145	0.600090586096759
0	0.464232718536364	0.528906125073543
0	0.377899092833269	0.43054514875516
0	0.231606781187589	0.263872493875263
0	0.211314899209102	0.24075369970339
0	0.345641769018114	0.393793977493242
0	0.381567931955386	0.43472510291633
0	0.374696609139554	0.426896519148883
0	0.54033204650511	0.615607038364507
0	0.356847007642928	0.406560245584513
0	0.370450255455223	0.422058595445548
0	0.424728125078029	0.483898049135834
0	0.245896117720834	0.280152513171401
0	0.438280397642426	0.499338322261293
0	0.18372768841163	0.20932324643745
0	0.51656017427767	0.588523447907551
0	0.30837967910222	0.351340813804793
0	0.487423649696073	0.55532784212787
0	0.52139315891093	0.594029727566116
0	0.335811362605046	0.382594072884565
0	0.367695458769326	0.418920021229802
0	0.504516770915002	0.574802248278775
0	0.309425700880658	0.352532559460551
0	0.687792819682885	0.78361093603829
0	0.488407463490029	0.556448713451192
0	0.450698558921749	0.513486488257633
0	0.248290209674436	0.28288013198776
0	0.282566602060503	0.321931653249709
0	0.538792977417922	0.613853557761737
0	0.659513194798562	0.751391606769
0	0.447296485728151	0.509610463845318
0	0.444080942738884	0.505946955620774
0	0.307607201285164	0.35046072019525
0	0.444021315576258	0.505879021650861
0	0.341832123473528	0.389453600819139
0	0.311204118573929	0.354558732914839
0	0.435742146155495	0.496446460690985
0	0.486249247642316	0.553989831223577
0	0.452401720422397	0.515426921393243
0	0.238366896003265	0.2715743769814
0	0.409739780496443	0.466821641253797
0	0.316224670399431	0.360278710214433
0	0.645880756693715	0.735860000043667
0	0.568629600213487	0.647846794166609
0	0.449111812610469	0.511678688398933
0	0.502166630440399	0.572124703930502
0	0.329379836683729	0.375266555203177
0	0.575592699612518	0.65577994013972
0	0.48820558376184	0.556218709359486
0	0.46545997497827	0.530304353641332
0	0.456421667922827	0.520006897708043
0	0.457195336938616	0.520888348465156
0	0.308894861208043	0.351927767202126
0	0.47268702643188	0.53853822348163
0	0.556059919419268	0.633526000097544
0	0.451519261943482	0.514421525444218
0	0.439583219424107	0.500822643362965
0	0.309494653235884	0.352611117738675
0	0.294341859783128	0.335347351207086
0	0.490079111953488	0.558353243390574
0	0.427832392877644	0.487434780149239
0	0.415326491306579	0.473186650544421
0	0.232284910352065	0.264645094888421
0	0.59720023361538	0.680397673068757
0	0.614157502911134	0.699717301429556
0	0.400092249802023	0.455830089231782
0	0.423346889279052	0.482324389966457
0	0.371624454449472	0.423396375001611
0	0.354035771604833	0.403357369311027
0	0.457354240374131	0.521069389130717
0	0.442891198924463	0.504591465657249
0	0.530750552052936	0.604690722256736
0	0.522630607084036	0.595439567700349
0	0.558639564009307	0.636465021346382
0	0.315549058286688	0.359508976909701
0	0.465675013607462	0.530549349833039
0	0.377738259043312	0.430361908812712
0	0.289593654364113	0.329937661564481
0	0.476579424634073	0.542972881290445
0	0.390452114085428	0.444846962400217
0	0.567010972281236	0.646002671179582
0	0.458863238161086	0.522788609126152
0	0.431844084001644	0.492005349871417
0	0.377519948662601	0.430113185073702
0	0.323098478724802	0.368110125753891
0	0.450894698581305	0.51370995261757
0	0.437602598605129	0.498566097366147
0	0.434952082200767	0.495546330975499
0	0.356290994525873	0.405926772906932
0	0.284746445924495	0.324415176545965
0	0.44491480921522	0.506896990095333
0	0.500912745242237	0.570696136888657
0	0.305745618366722	0.34833979556288
0	0.391143645714088	0.445634833007945
0	0.424416417209005	0.48354291647375
0	0.372090519554224	0.423927368787148
0	0.217542735633193	0.24784915140064
0	0.469994923011201	0.535471076484714
0	0.518443041492563	0.590668622004276
0	0.45356274857327	0.516749695243212
0	0.523089924936875	0.595962874257647
0	0.446262719184974	0.508432680731913
0	0.577673113412211	0.658150181523857
0	0.384441912017065	0.437999464238284
0	0.357245686267839	0.407014465113278
0	0.350692104291204	0.399547887446063
0	0.33168608599286	0.377894093799318
0	0.403539438991672	0.459757514860982
0	0.393883589760526	0.448756485426346
0	0.265612898697841	0.302616087600948
0	0.343262935217587	0.391083742480945
0	0.474942394129386	0.541107792023168
0	0.328650820375114	0.374435977832153
0	0.427782887834566	0.487378378436347
0	0.498476384410088	0.567920360611889
0	0.58364529923149	0.664954367299157
0	0.583160131786108	0.664401609978738
0	0.311689630852769	0.355111883108316
0	0.304663433963074	0.347106849377284
0	0.675090170484368	0.769138649408132
0	0.28883884324775	0.329077695847336
0	0.32003346198164	0.364618113958552
0	0.258769431703568	0.294819240318357
0	0.584331205807568	0.665735829214335
0	0.388817501865305	0.442984628314699
0	0.379515225108124	0.432386428408596
0	0.477937408375247	0.544520049100422
0	0.406955757154757	0.463649768744664
0	0.574438184203415	0.654464586337663
0	0.481417291784432	0.548484723661625
0	0.392773069234721	0.447491255543433
0	0.468796738941094	0.53410597043264
0	0.658381982825781	0.750102802862531
0	0.410663315830499	0.4678738365761
0	0.274551133794506	0.312799530303733
0	0.800451957264736	0.911964896311507
0	0.373584339586136	0.425629296577002
0	0.53887543503951	0.613947502758234
0	0.517859874425121	0.590004212492419
0	0.568132732833522	0.647280706964825
0	0.381437336614195	0.434576314015625
0	0.352809756213117	0.401960554687195
0	0.509107752776391	0.580032811161645
0	0.479449309821822	0.546242577271469
0	0.499887599347906	0.569528175387979
0	0.315949997013276	0.359965771400491
0	0.292558202319236	0.333315208016791
0	0.316084150493741	0.360118614133638
0	0.408066630454713	0.464915400547566
0	0.450729504681569	0.513521745147681
0	0.35643437821014	0.40609013172637
0	0.396499186638407	0.451736467565037
0	0.535622152741168	0.610240997668262
0	0.369394471859616	0.420855728029763
0	0.559523980933649	0.637472648576703
0	0.547414318022527	0.623675958618137
0	0.602002857398797	0.685869362232506
0	0.451110915860405	0.513956291659814
0	0.551623222278963	0.62847121572129
0	0.4624918408542	0.526922721422022
0	0.430827493099844	0.490847135180408
0	0.490559626924949	0.558900700089439
0	0.274362865449809	0.31258503383097
0	0.515736354340635	0.587584859580495
0	0.337246008255778	0.384228582564052
0	0.318447792912109	0.36281154141481
0	0.273730459779782	0.311864526165196
0	0.446132718773739	0.508284569642326
0	0.411055509508284	0.46832066772374
0	0.420333709808174	0.478891437021826
0	0.316943411121982	0.36109758048212
0	0.783020624870998	0.892105161951749
0	0.5319582114884	0.606066623710717
0	0.497064135855078	0.566311368222844
0	0.152468618913171	0.173709398766479
0	0.460607101330914	0.524775414180996
0	0.556876923455013	0.634456822983267
0	0.591474551510677	0.673874332049302
0	0.502076665699937	0.572022205979859
0	0.573373383369671	0.653251445470025
0	0.442908277317262	0.504610923283127
0	0.434767301002379	0.495335807452008
0	0.455812082197494	0.519312389089816
0	0.475147236993936	0.54134117205308
0	0.347751037583119	0.396197093471308
0	0.537080055602172	0.611902004577422
0	0.459794847516196	0.523850003281322
0	0.280908800157714	0.32004289886956
0	0.363693993915313	0.41436110242454
0	0.436566103370824	0.497385205420913
0	0.32220446041018	0.367091559539897
0	0.299015860797597	0.340672498846284
0	0.397835741037008	0.453259220657803
0	0.363301372521047	0.413913783974179
0	0.494265124179465	0.563122419317967
0	0.367589731670009	0.418799565027165
0	0.436131337127274	0.49688987081823
0	0.274696583654697	0.312965243143165
0	0.548138813532378	0.624501385386756
0	0.377689081689046	0.43030588043977
0	0.341713674506024	0.389318650433437
0	0.619472690944425	0.70577296143471
0	0.5315433271777	0.605593940842052
0	0.570441778320941	0.649911431281757
0	0.341424590407031	0.388989293314661
0	0.255056657056006	0.290589229865186
0	0.297499932118039	0.338945382398481
0	0.213993576093283	0.243805549679849
0	0.33027688440206	0.376288572854592
0	0.314529176412161	0.358347012772426
0	0.438873694764454	0.500014273070659
0	0.516255225083447	0.588176015487946
0	0.318766587375668	0.363174747922415
0	0.369865342567341	0.421392196898692
0	0.426005975297343	0.485353919825113
0	0.637572317024503	0.726394091124742
0	0.405844783614343	0.462384022736559
0	0.421023058955282	0.479676821101106
0	0.390346381426465	0.444726499863405
0	0.608237276870905	0.69297231407845
0	0.583536599326041	0.664830524141423
0	0.302903604983683	0.345101854276515
0	0.455885379429154	0.519395897539841
0	0.128807738194091	0.146752262319028
0	0.571926250638942	0.651602709104588
0	0.362905534390142	0.413462800655654
0	0.441551349583301	0.503064958595337
0	0.155175158037829	0.176792992540947
0	0.510177188705767	0.581251232851534
0	0.586046273205864	0.667689826887598
0	0.403954754465486	0.46023068895916
0	0.289437322983387	0.329759551273014
0	0.507888199196009	0.578643358560043
0	0.376867287725684	0.429369600329783
0	0.231004893228494	0.263186755418101
0	0.609605618813371	0.694531283116322
0	0.266915989032024	0.304100714667835
0	0.344782284105218	0.392814755614455
0	0.567989700290356	0.647117748204822
0	0.488353108263302	0.556386785863588
0	0.442111013319333	0.503702590468641
0	0.463606752920597	0.528192954641892
0	0.533425519584066	0.607738346121009
0	0.295199104950999	0.336324021316435
0	0.334232423829516	0.380795168248703
0	0.345713302498438	0.393875476479376
0	0.668659774520946	0.761812419101864
0	0.444781842968875	0.506745499992822
0	0.201877818263584	0.230001915704546
0	0.356925874129647	0.406650099156273
0	0.311762852336895	0.35519530525823
0	0.319155490135576	0.363617829686281
0	0.419273045690325	0.477683009166192
0	0.399767505147431	0.455460103597336
0	0.496106081473876	0.565219844919684
0	0.328885812752632	0.374703707578145
0	0.666558066287399	0.759417916703702
0	0.364613873995595	0.415409133270638
0	0.535353371741239	0.609934772123423
0	0.589677070860217	0.671826439930178
0	0.536835215062567	0.611623054697562
0	0.397129184669986	0.452454232178304
0	0.388004717737125	0.442058613222285
0	0.261498258144013	0.297928226309617
0	0.493084529708619	0.561777353315668
0	0.505305172986216	0.57570048458965
0	0.444378678614598	0.506286169816653
0	0.607536789287804	0.69217423984015
0	0.672073851421439	0.765702119487127
0	0.38795990706118	0.442007559860405
0	0.347525254631876	0.395939856139511
0	0.295079725190567	0.336188010466745
0	0.327521835983755	0.373149711836976
0	0.332041913418946	0.378299492422922
0	0.462368061498079	0.526781698058102
0	0.443080868872736	0.504807558994445
0	0.415585105534824	0.473481292959504
0	0.210894871494993	0.240275156891084
0	0.542574507040796	0.618161901615636
0	0.467507834406906	0.53263750542458
0	0.492686930124809	0.561324363151883
0	0.640805912430933	0.730078166693268
0	0.440892309508566	0.502314106020157
0	0.47230734384227	0.538105646372757
0	0.589326264078727	0.67142676138957
0	0.538365191094073	0.613366175468606
0	0.385865537309879	0.439621418286574
0	0.563414975904837	0.641905707666937
0	0.680889458895278	0.775745851010098
0	0.273211976741653	0.311273811974525
0	0.205810758198202	0.234482763214657
0	0.321855803695365	0.366694330597062
0	0.338603409029272	0.38577508619168
0	0.431925767560957	0.492098412969113
0	0.386667266946305	0.440534838858687
0	0.533366875627317	0.607671532329811
0	0.608969500114787	0.693806545150812
0	0.296199075854909	0.337463300636602
0	0.540583654286245	0.615893698247029
0	0.601370204508195	0.685148572905247
0	0.39606029432443	0.451236432078865
0	0.216371317624208	0.246514540255767
0	0.339673592427015	0.3869943594816
0	0.366786019422771	0.417883885641833
0	0.119667557373019	0.136338740334222
0	0.545179108784481	0.621129356860831
0	0.494881508643915	0.563824673824447
0	0.248135536531998	0.282703910947852
0	0.568574407636128	0.647783912574988
0	0.29098821962664	0.331526507157895
0	0.266704940725927	0.303860264700988
0	0.245380767761596	0.279565368536579
0	0.661031293071986	0.75312119506215
0	0.491744416875383	0.560250546053949
0	0.408233177433985	0.465105149597843
0	0.374398455195598	0.426556828642643
0	0.223575941555415	0.254722858140126
0	0.427326886460112	0.486858850384229
0	0.457312431686278	0.521021755971304
0	0.322668915863466	0.367620719429448
0	0.412451118839191	0.469910702837279
0	0.230077824558206	0.262130534521769
0	0.423666753813078	0.482688815618688
0	0.362196216873945	0.412654666364471
0	0.381522271185117	0.434673081031385
0	0.398822613623477	0.454383576901577
0	0.341069234361305	0.388584431740581
0	0.431567392644768	0.491690111958269
0	0.366043154357525	0.417037530209689
0	0.411218015592826	0.468505812932263
0	0.600832637149969	0.684536115710714
0	0.211850033298314	0.241363384644193
0	0.270946490631391	0.308692715399159
0	0.482692089734802	0.549937116862837
0	0.417249952097213	0.475378073408179
0	0.499591881087496	0.569191259886374
0	0.449934588804901	0.512616087577027
0	0.289882001269783	0.330266178789711
0	0.493232182470368	0.561945575948314
0	0.447008321420145	0.509282154655883
0	0.321028376174468	0.365751632104727
0	0.425138340821759	0.484365413047935
0	0.510798171644874	0.581958726457532
0	0.337863501864632	0.384932100732582
0	0.674899462344462	0.768921373246262
0	0.674072588158147	0.767979305174916
0	0.407710649070727	0.464509826517808
0	0.632697600566629	0.720840265878009
0	0.391887276096575	0.446482060375564
0	0.524721392503959	0.597821625600745
0	0.370183914333733	0.421755149684639
0	0.4480912940078	0.510515998829347
0	0.276180948818036	0.314656398883354
0	0.31925225122481	0.363728070801827
0	0.461938632429927	0.526292444165902
0	0.472858687817985	0.538733799439386
0	0.394406314067146	0.449352031747096
0	0.57738832638576	0.657825720113411
0	0.200021024541487	0.227886447463291
0	0.360879135327027	0.411154098934449
0	0.627323004429385	0.714716921479219
0	0.446652106547841	0.508876314609973
0	0.271076950239294	0.308841349657236
0	0.40644500292955	0.463067860086932
0	0.237286820876731	0.270343833921522
0	0.489137783423862	0.557280776058682
0	0.345190611006512	0.393279967544816
0	0.233418288711444	0.265936366986156
0	0.647028819645206	0.737168002480307
0	0.619058228800979	0.705300759546462
0	0.40104966599347	0.456920885437396
0	0.609305812507109	0.694189710053101
0	0.555869405222786	0.633308944897836
0	0.159265484401368	0.18145315237209
0	0.221509180129008	0.252368171075115
0	0.323300962558713	0.368340818110779
0	0.404811244465996	0.461206498696919
0	0.557913353479454	0.635637640634089
0	0.569603727938956	0.648956630031321
0	0.320862658918908	0.365562828369023
0	0.350979421376637	0.399875231384257
0	0.387583255497461	0.441578436037126
0	0.316649017243642	0.360762173865523
0	0.329230673957393	0.375096612249048
0	0.545945820189924	0.622002880725717
0	0.456003407742432	0.519530368668938
0	0.481965342548637	0.549109124731316
0	0.271822548597267	0.309690819163866
0	0.375815901726096	0.428171743149979
0	0.45126647674579	0.514133524116331
0	0.310303519834371	0.35353266954066
0	0.413686683860884	0.471318397473626
0	0.529079573956982	0.602786956075412
0	0.562611575557213	0.640990383632724
0	0.366083627928842	0.417083642254185
0	0.431934956118047	0.492108881606783
0	0.409392730000649	0.466426242296321
0	0.52813326936182	0.601708819450004
0	0.472628844611813	0.538471936208517
0	0.573003363463479	0.652829877176862
0	0.533372190940257	0.607677588132125
0	0.430788126434884	0.490802284248129
0	0.475088367985	0.54127410185712
0	0.598225237652537	0.681565472949787
0	0.306655363185666	0.349376279179353
0	0.305414954482334	0.347963066076116
0	0.39164840650922	0.446209913276057
0	0.550151196027412	0.626794117857165
0	0.505523647340357	0.575949395145635
0	0.525529998962897	0.598742881022497
0	0.271573728157971	0.309407334934659
0	0.624544068506507	0.711550845129773
0	0.3061334412477	0.348781647007215
0	0.526632046530055	0.599998457557969
0	0.279683548032474	0.318646953844742
0	0.413347834168011	0.470932341793179
0	0.554224163177285	0.631434500119713
0	0.34789471743797	0.396360789721585
0	0.469965069517196	0.53543706402673
0	0.49487271117415	0.563814650757442
0	0.698175075933552	0.795439570048348
0	0.468997146843826	0.534334297655249
0	0.435853553272882	0.496573388209037
0	0.265683660933459	0.302696707898371
0	0.267907648074183	0.305230524180262
0	0.34912486378869	0.397762310798523
0	0.325406642336597	0.370739845338928
0	0.446812230048529	0.509058745311
0	0.527497208676737	0.60098414758
0	0.498351592804231	0.567778183979222
0	0.569792483220042	0.649171681276785
0	0.323516134196471	0.368585965840803
0	0.763828254509311	0.870239055075482
0	0.488949013204491	0.557065707793844
0	0.334323994370378	0.380899495707764
0	0.359422533857298	0.409494574716596
0	0.624940114221612	0.712002064951565
0	0.389055165772957	0.443255401768286
0	0.43832655477317	0.499390909655915
0	0.468295751787606	0.533535189521509
0	0.437740511354721	0.498723223081487
0	0.241695011103535	0.275366140015752
0	0.586447665404137	0.668147138024333
0	0.473019167676281	0.538916636143079
0	0.761171164054564	0.867211798787254
0	0.407549659297211	0.464326408861347
0	0.337008469162583	0.383957951313133
0	0.310908480663565	0.354221908957043
0	0.535846573138529	0.610496682625431
0	0.435303249026995	0.495946419719567
0	0.459350017957633	0.523343203418358
0	0.426520200428925	0.485939782929761
0	0.441497334361887	0.503003418380027
0	0.475687866860076	0.541957118401068
0	0.523347285883494	0.596256088793345
0	0.478226252282429	0.544849132565672
0	0.393903923862335	0.448779652322097
0	0.53203011490833	0.606148544173657
0	0.455150120625113	0.518558208015937
0	0.277914310526559	0.316631239492383
0	0.308892690880873	0.351925294521318
0	0.532471560587603	0.606651488740751
0	0.395764935633916	0.450899926239727
0	0.496229883830118	0.56536089448793
0	0.388842210563817	0.443012779243024
0	0.251410727951946	0.28643537737327
0	0.390489257290581	0.444889280117012
0	0.434497684722206	0.495028630261971
0	0.341926195740063	0.389560778525455
0	0.348461172476683	0.397006159010718
0	0.546802484032929	0.622978888524399
0	0.530827613800468	0.604778519666636
0	0.406212387907256	0.462802838891391
0	0.648392075951425	0.738721177389386
0	0.55416775438288	0.631370232876847
0	0.567914514518591	0.647032088117506
0	0.378013465248412	0.430675454673923
0	0.357129020411541	0.406881546248409
0	0.334131645143096	0.380680349834584
0	0.443168689142776	0.504907613723194
0	0.312649587271958	0.356205573427071
0	0.486692048930811	0.554494320253162
0	0.321945545312379	0.366796574340378
0	0.470482892629484	0.536027026355662
0	0.419419147027801	0.477849464241819
0	0.387001312985571	0.440915421676678
0	0.64437159434431	0.734140592560181
0	0.207002540233626	0.235840575348786
0	0.464943758744003	0.529716222048567
0	0.490449286776411	0.558774988182301
0	0.35235729728302	0.401445062586106
0	0.391329535403513	0.445846619449096
0	0.647882080273218	0.73814013295371
0	0.281268443178222	0.320452644647468
0	0.519308486710954	0.591654634533436
0	0.421209906325233	0.479889698639623
0	0.42641602765663	0.485821097591281
0	0.164547865017162	0.187471434477392
0	0.274665211729486	0.312929500717575
0	0.337583118445163	0.384612656406482
0	0.498688251143793	0.568161743023515
0	0.322423746276691	0.367341394662043
0	0.450867901254758	0.513679422089279
0	0.472675313256355	0.538524878514694
0	0.309788535983444	0.352945942017601
0	0.346579678453758	0.394862549408724
0	0.552609702180535	0.629595124574263
0	0.49746384579084	0.566766762736922
0	0.43275041602854	0.493037945251352
0	0.538238045783575	0.613221317230892
0	0.447287853645684	0.509600629206124
0	0.352184017638616	0.401247642926489
0	0.640624640332019	0.729871641130566
0	0.373363024668056	0.4253771497311
0	0.390640120653692	0.445061160627827
0	0.344791066195231	0.392824761159117
0	0.587837354674896	0.669730428339524
0	0.501146004899865	0.570961892525271
0	0.241243064243234	0.274851231322167
0	0.456985637873195	0.520649435705035
0	0.487384308706127	0.555283020447454
0	0.174534506438398	0.198849339579079
0	0.242139208737898	0.275872219919595
0	0.448744036396175	0.511259676371928
0	0.617288411117423	0.703284384190482
0	0.368272641972238	0.419577613250184
0	0.261592891508289	0.298036043281587
0	0.262957662924411	0.299590944374272
0	0.435106056739755	0.495721756087785
0	0.547555612084515	0.623836936704855
0	0.419369199789656	0.477792558730573
0	0.391457611716863	0.44599253838997
0	0.439347938018857	0.500554584324074
0	0.403132617082108	0.459294017586466
0	0.254440761898969	0.289887532832742
0	0.569113416687128	0.648398012308077
0	0.293578022857116	0.334477102272459
0	0.151434618045416	0.17253134868416
0	0.499398496469164	0.56897093437926
0	0.349438095783021	0.398119179915574
0	0.261239870935967	0.297633842541478
0	0.49746441647104	0.566767412919989
0	0.436488578454116	0.497296880316595
0	0.514886783172522	0.586616932554761
0	0.372778052159977	0.424710683258211
0	0.196007184846667	0.223313429847585
0	0.339483835160505	0.386778166661649
0	0.656749478660663	0.748242870510367
0	0.413944903661456	0.471612590512342
0	0.62003343659708	0.706411825949113
0	0.395520561457492	0.450621507693254
0	0.626104222563435	0.713328348101491
0	0.293293749733559	0.334153226357988
0	0.301079344805228	0.343023451907214
0	0.556756514381307	0.634319639424128
0	0.583766637133395	0.665092609083845
0	0.479263603806105	0.546031000092064
0	0.288024455183249	0.328149853370272
0	0.339793213174542	0.387130644890893
0	0.370560661590478	0.422184382532175
0	0.420433503708987	0.479005133457423
0	0.372896776340121	0.424845947197105
0	0.562760293048952	0.641159819325526
0	0.43888768038115	0.500030207058158
0	0.364248868045237	0.414993277439879
0	0.402089122624391	0.458105151338721
0	0.421334398150324	0.480031533728326
0	0.523715638730991	0.59667575778575
0	0.457597345326629	0.521346361634545
0	0.481144014944448	0.54817337595015
0	0.265184181157147	0.302127644360854
0	0.55935782993339	0.637283350670254
0	0.421877187595085	0.480649940511167
0	0.265669398133887	0.302680458112967
0	0.506967900123667	0.577594850351066
0	0.497587929085536	0.566908132381851
0	0.426160321252593	0.485529768096578
0	0.131341891050962	0.149639454269
0	0.635000147370789	0.723463586164069
0	0.498241185968505	0.567652396094538
0	0.636043510743296	0.724652303064799
0	0.347721911740335	0.396163910035434
0	0.681621712497901	0.776580116670551
0	0.352585442228455	0.401704990967339
0	0.475712793559952	0.541985517701065
0	0.197531083676186	0.225049626786626
0	0.365877853795324	0.416849201217925
0	0.620453049294844	0.706889895928122
0	0.486620021220941	0.554412258185141
0	0.25536661925118	0.290942373659285
0	0.454850959230133	0.518217369708182
0	0.462278117146088	0.526679223336299
0	0.443127481632922	0.504860665493373
0	0.469812387469709	0.535263111466129
0	0.291395637126376	0.331990682995721
0	0.452071189746372	0.515050343672428
0	0.565970299377609	0.644817019563596
0	0.418151915696883	0.476405691784503
0	0.385570541112701	0.439285325440615
0	0.327789083498706	0.373454190263257
0	0.358401984091233	0.408331849642164
0	0.365647890375843	0.416587201026534
0	0.575529058331664	0.655707432834855
0	0.346614406676796	0.394902115706282
0	0.24436955218181	0.278413278016969
0	0.304216122410833	0.346597221747972
0	0.236447060774741	0.269387084765765
0	0.200127154804288	0.228007362995113
0	0.238027022209622	0.271187154530178
0	0.300032749134611	0.341831052408942
0	0.471541730659848	0.537233373727053
0	0.31396598207112	0.357705358436812
0	0.368988430181378	0.420393119682526
0	0.498643226334614	0.56811044569697
0	0.317891636064035	0.362177904982687
0	0.492947798380013	0.561621573607988
0	0.372369088117869	0.424244745425378
0	0.428773144205809	0.488506589868309
0	0.349271189180857	0.397929021142453
0	0.504232901913741	0.574478832785876
0	0.395322706997004	0.450396089639232
0	0.519327732972898	0.591676562039664
0	0.257053855816659	0.292864663317677
0	0.20131839104407	0.229364553297462
0	0.380200607840141	0.433167293501702
0	0.4850725485967	0.552649203327817
0	0.418145973616559	0.476398921898294
0	0.31781186760484	0.362087023782436
0	0.369785000845998	0.421300662573729
0	0.419350744215012	0.477771532064245
0	0.578713332151487	0.659335315704734
0	0.411772359805678	0.469137384206473
0	0.523120611081304	0.595997835364643
0	0.423564149536151	0.482571917286541
0	0.35849778200358	0.408440993398273
0	0.463794554871561	0.528406919746461
0	0.44479854996683	0.506764534483922
0	0.465310511847652	0.530134068432858
0	0.478099371021522	0.544704575162949
0	0.582365643380936	0.66349643943169
0	0.479416534964001	0.546205236467261
0	0.185540157048632	0.211388214556535
0	0.574662113146041	0.654719711374325
0	0.587623791381298	0.669487113016057
0	0.333545149799491	0.380012148376191
0	0.530678690889458	0.604608849937098
0	0.328082536795522	0.373788525263596
0	0.376387672969037	0.42882316925688
0	0.255727154906294	0.291353136426929
0	0.373984493481655	0.426085196899967
0	0.487743664482402	0.555692438964424
0	0.440849596965034	0.502265443086698
0	0.609062210833757	0.69391217162901
0	0.456256344402441	0.519818542559731
0	0.625275012833217	0.712383619115854
0	0.381603662849632	0.434765811569698
0	0.583909559500514	0.665255442318903
0	0.330376324047389	0.376401865682498
0	0.296408579197856	0.337701990407667
0	0.550989775840979	0.627749522295604
0	0.353930512912326	0.403237446770109
0	0.474834817110653	0.540985228184271
0	0.489250305723649	0.557408974117949
0	0.395933662874833	0.451092159289283
0	0.505381347056795	0.575787270658129
0	0.409792162836464	0.466881321106976
0	0.349969253728493	0.398724334786233
0	0.285695647175802	0.325496613367838
0	0.679159015540811	0.773774335318235
0	0.351785299512546	0.400793378393561
0	0.316571621520397	0.360673995952928
0	0.390129397525274	0.444479287399053
0	0.297580420935842	0.339037084312275
0	0.317913856018677	0.362203220454087
0	0.47416564463149	0.540222831634378
0	0.400179588294527	0.455929595065378
0	0.532136868368139	0.606270169721602
0	0.530741510383993	0.604680420970562
0	0.539739109768506	0.614931498146749
0	0.37752514068029	0.430119100404199
0	0.274342861957329	0.312562243602549
0	0.2573911904564	0.293248992879197
0	0.524579109130365	0.597659520378978
0	0.508401475588999	0.579228140754982
0	0.210168648933378	0.239447762470855
0	0.443116114896754	0.504847715229116
0	0.21645002745599	0.246604215348605
0	0.397699508202112	0.453104008890222
0	0.450968878813014	0.513794467080561
0	0.523881503761563	0.596864729883368
0	0.369882994975528	0.42141230850746
0	0.306407495810594	0.3490938807881
0	0.610643260647057	0.695713481396528
0	0.64260964134612	0.732133177538308
0	0.266521681450486	0.303651475123289
0	0.485014572102311	0.55258314998481
0	0.441107111823815	0.502558832976441
0	0.521702035468489	0.594381634479743
0	0.313575350486451	0.357260307001338
0	0.546969122881049	0.623168742242
0	0.283478601018019	0.322970705034364
0	0.495942476283993	0.565033447486742
0	0.579967439750403	0.660764136130532
0	0.61910304926479	0.70535182405978
0	0.377426654635793	0.43000689402561
0	0.406105333243935	0.462680870178529
0	0.458865776386983	0.522791500958568
0	0.307790266066557	0.350669288183456
0	0.394599964475472	0.449572660072065
0	0.550552526185847	0.627251358311138
0	0.340166716924392	0.38755618237058
0	0.453284930550991	0.516433173706121
0	0.381091115150073	0.434181859584272
0	0.52028020753851	0.592761728189343
0	0.411212093594237	0.468499065925424
0	0.611028268558373	0.696152125710825
0	0.269162521094257	0.306660216659929
0	0.525324867434476	0.598509172114238
0	0.326215066819209	0.371660893432783
0	0.384851501590242	0.438466114746466
0	0.456861488066046	0.52050799028164
0	0.403350383468258	0.45954212154569
0	0.354284934275885	0.40364124344914
0	0.406345095742674	0.46295403458311
0	0.653200741623878	0.744199750152654
0	0.470038213034606	0.535520397348194
0	0.544783149669386	0.62067823570351
0	0.318800421765473	0.363213295864624
0	0.393551552040847	0.448378190711904
0	0.496052297707539	0.565158568404029
0	0.444479770264748	0.506401344794252
0	0.366023755394421	0.417015428729126
0	0.433229720198862	0.493584022469382
0	0.492628082607992	0.561257317442163
0	0.557765768644313	0.635469495391074
0	0.411090695989463	0.468360756120513
0	0.376590535637946	0.429054293225206
0	0.484860581887382	0.552407707012729
0	0.474492385691596	0.540595091798522
0	0.451979178271003	0.514945513851184
0	0.25106163750588	0.286037654275012
0	0.209058631470179	0.238183105733443
0	0.395207979917435	0.450265379646867
0	0.64450984468122	0.734298102892963
0	0.314399729326179	0.3581995320932
0	0.379687872831904	0.432583128113164
0	0.332889347685329	0.379264984849867
0	0.237693273893464	0.270806910911835
0	0.327562392319968	0.373195918176549
0	0.22937267193125	0.261327145340833
0	0.422464641707379	0.481319234306682
0	0.339742145697329	0.387072463077308
0	0.383553062543784	0.436986786949684
0	0.393047458695235	0.447803870877352
0	0.378890844184561	0.431675063436534
0	0.269772885467166	0.307355612401048
0	0.589635108733013	0.6717786319554
0	0.296484655529513	0.337788665120973
0	0.315550197448091	0.359510274770493
0	0.437704600244821	0.498682309106178
0	0.361298079767932	0.411631407560086
0	0.303648330977891	0.34595032988823
0	0.406519822251128	0.46315310267298
0	0.279443357076239	0.318373301293193
0	0.250656741080954	0.285576350729154
0	0.54877419211372	0.625225280127462
0	0.538792689181558	0.613853229370453
0	0.428648526742203	0.48836461163808
0	0.26007719458078	0.296309190871783
0	0.413999536151759	0.471674833989795
0	0.294078372766838	0.335047157163821
0	0.455083861603107	0.518482718285935
0	0.576412258525675	0.656713673829138
0	0.469182466471424	0.534545434617853
0	0.214547629378808	0.244436789496928
0	0.515915018328673	0.587788413689953
0	0.59263931228416	0.675201358522753
0	0.334130968449598	0.380679578869243
0	0.393282348253007	0.448071483479525
0	0.338313427682508	0.38544470682733
0	0.42923986444489	0.489038330056557
0	0.406918924127882	0.463607804417849
0	0.173378866095574	0.197532704126005
0	0.464444586789206	0.529147509215941
0	0.382141794707467	0.435378911905675
0	0.401837154255349	0.457818080633901
0	0.179870767307743	0.204929008129122
0	0.592303966164033	0.674819294506426
0	0.434325494836927	0.494832452178517
0	0.250517914431208	0.285418183795972
0	0.558197985428408	0.635961925362808
0	0.659995131312811	0.75194068304929
0	0.425946657149076	0.485286337919114
0	0.460018961849024	0.524105339535353
0	0.399424306135593	0.455069092683559
0	0.45081615239972	0.513620463973442
0	0.632921499811297	0.721095357079417
0	0.443895894999732	0.505736128424068
0	0.403237017020525	0.459412961738142
0	0.450008924411502	0.51270077906057
0	0.458140678141623	0.521965387485867
0	0.471602614398129	0.537302739329279
0	0.43764656546325	0.498616189355857
0	0.621196654167173	0.7077370942317
0	0.397294834930317	0.452642959585509
0	0.336541144577991	0.383425522586507
0	0.378915005399842	0.431702590610387
0	0.525719008934316	0.598958222439833
0	0.32249923719266	0.367427402403956
0	0.405733374916339	0.462257093417689
0	0.428304556969612	0.487972722586965
0	0.479973378916608	0.546839655726146
0	0.553777887201791	0.630926052335904
0	0.508860320682032	0.579750908691137
0	0.622212018155789	0.70889391108522
0	0.493740604044717	0.562524826987837
0	0.529400834258026	0.603152971942412
0	0.421692870359966	0.480439945586814
0	0.397275013671901	0.452620376978631
0	0.31374082837446	0.357448838022606
0	0.468598106792983	0.533879666349413
0	0.41541943084148	0.473292537715463
0	0.361753218043467	0.412149952272843
0	0.375325117131812	0.427612586141772
0	0.298799514848204	0.34042601320837
0	0.555648428586877	0.633057183461031
0	0.446275991583771	0.508447802141365
0	0.58937406322465	0.671481219552562
0	0.712619886363633	0.811896722693865
0	0.360536163587794	0.410763346955184
0	0.336147774005185	0.382977350587694
0	0.479659738031758	0.546482320755028
0	0.381003815492083	0.434082397995322
0	0.36848806439031	0.419823046697348
0	0.412428631337327	0.469885082545993
0	0.250902588866852	0.285856448177278
0	0.341029044013848	0.38853864237656
0	0.575558305243302	0.655740754205985
0	0.365568383084412	0.416496617377974
0	0.585053380485159	0.66655861182982
0	0.473507227610933	0.539472688912592
0	0.218503435834718	0.248943689119885
0	0.303953440700277	0.346297945199573
0	0.263185232454402	0.299850217177515
0	0.57978029823991	0.660550923474027
0	0.409610786037043	0.46667467625768
0	0.349173844176943	0.397818114765631
0	0.567622456712802	0.646699343017495
0	0.26981908970821	0.307408253469022
0	0.425241410553175	0.484482841678187
0	0.441215310142277	0.502682104669866
0	0.49979393413123	0.569421461438642
0	0.312030404265484	0.355500130506766
0	0.349124218878134	0.397761576043885
0	0.513771213018577	0.585345949567541
0	0.45996446573138	0.524043251428971
0	0.311324049982372	0.354695372263987
0	0.352687162328757	0.401820881946033
0	0.259109821687261	0.295207050871341
0	0.450315708961651	0.513050302524068
0	0.270654084416449	0.308359573352256
0	0.330416484622174	0.376447621126142
0	0.360369506253681	0.410573472176262
0	0.434731647798435	0.49529518731217
0	0.367885670429648	0.419136731746291
0	0.572128417495572	0.651833040325308
0	0.741370819677633	0.844653019534163
0	0.279222590832994	0.318121779559374
0	0.479504929187812	0.546305945108699
0	0.470740104045127	0.536320070528854
0	0.363062786432249	0.413641959868114
0	0.423994061394093	0.483061721227168
0	0.568284847315328	0.647454012890769
0	0.381888696852632	0.435090554363606
0	0.435655687880911	0.496347957700642
0	0.321601440232551	0.366404531132041
0	0.446954762705858	0.509221134544834
0	0.510701593087932	0.581848693303302
0	0.436103338820901	0.496857971998648
0	0.325303294898621	0.37062210031413
0	0.281527897964481	0.320748244720777
0	0.502899965396447	0.572960201590397
0	0.311490590267152	0.354885113687145
0	0.392851465758426	0.447580573680471
0	0.471232581805496	0.536881156582295
0	0.573860683139899	0.653806632174731
0	0.498724651139068	0.568203213992029
0	0.526707554551793	0.600084484788698
0	0.335806176438923	0.382588164220831
0	0.524869328903057	0.597990171384961
0	0.500621819959535	0.570364682086322
0	0.398446304955844	0.453954843744084
0	0.341381543825177	0.388940249807176
0	0.575507119286008	0.655682437406567
0	0.465021961504776	0.529805319429081
0	0.396079139983217	0.451257903172921
0	0.442869099197799	0.504566287163084
0	0.40568321560668	0.462199946290723
0	0.229323943632892	0.261271628582886
0	0.273947850538807	0.312112202167752
0	0.544967901484104	0.62088872574982
0	0.370494865809364	0.422109420578298
0	0.429726046205196	0.489592242998617
0	0.500356729840188	0.570062661607754
0	0.308185224798073	0.351119269591291
0	0.326630910461762	0.372134669280191
0	0.601625726815886	0.685439692656688
0	0.406856072880081	0.463536197207492
0	0.370145057620186	0.421710879746363
0	0.631326525587814	0.719278183057745
0	0.345465306118617	0.393592931111404
0	0.267496199106042	0.304761755240212
0	0.400881878299728	0.456729722825652
0	0.427352418373949	0.486887939212038
0	0.559532141702633	0.637481946242569
0	0.400589007203902	0.456396051134162
0	0.499163013534965	0.568702645735923
0	0.605114904583969	0.689414956396882
0	0.243812394461513	0.277778501278642
0	0.379457972053408	0.432321199289428
0	0.514824146998406	0.586545570380537
0	0.36773475440447	0.418964791236927
0	0.565184316816249	0.643921539830468
0	0.699263145252249	0.796679220991043
0	0.460835874670642	0.525036058499684
0	0.0474261679884919	0.0540332245796141
0	0.298051697668167	0.339574015770095
0	0.589796856384544	0.671962913071734
0	0.480720284268304	0.547690614307023
0	0.267129116813371	0.304343533806763
0	0.585853186491366	0.667469840786036
0	0.496433803067257	0.565593222217615
0	0.578400078556355	0.658978421977621
0	0.217087583174113	0.247330590528393
0	0.429782654857522	0.489656737942106
0	0.415875549068205	0.47381219889883
0	0.362323350926682	0.412799511776078
0	0.390927213050541	0.445388248575515
0	0.474281147017707	0.540354424943276
0	0.570669784985971	0.650171202118403
0	0.48313698507611	0.550443991672902
0	0.356582369448692	0.406258739989859
0	0.49677215267863	0.565978708148972
0	0.407381387066955	0.464134694211111
0	0.373616560329652	0.425666006071873
0	0.273420647019265	0.311511552623865
0	0.327907462457587	0.373589060887261
0	0.328219783476371	0.373944892118512
0	0.600868164054701	0.684576591956285
0	0.36956375842949	0.421048598329773
0	0.431453631977057	0.491560503010983
0	0.411901573545043	0.469284599030989
0	0.419534471077813	0.477980854370055
0	0.452537853506121	0.51558201951307
0	0.384148314906915	0.437664965389621
0	0.278850464648476	0.317697811557049
0	0.334121141941787	0.38066838340636
0	0.629297606493898	0.716966610234024
0	0.50343636172784	0.573571324619458
0	0.447625154634211	0.509984920428396
0	0.526905161332041	0.600309620657532
0	0.542336720356535	0.617890988281127
0	0.362296734980444	0.412769187896637
0	0.463964418941465	0.528600447999457
0	0.361848999546907	0.412259077334079
0	0.48039464983836	0.547319614940422
0	0.36145468502135	0.411809829878127
0	0.53060108335573	0.604520430706179
0	0.255926770304871	0.291580560739674
0	0.370315405981714	0.421904959758846
0	0.228772842584669	0.260643752286578
0	0.424560113150869	0.483706631052162
0	0.348490548949248	0.397039627992228
0	0.229303563826016	0.261248409614782
0	0.294126472885761	0.335101958229105
0	0.595015410752893	0.677908477137428
0	0.469223857804985	0.534592592280317
0	0.506399525085384	0.57694729358248
0	0.409012423039464	0.465992953833128
0	0.395780150090287	0.45091726025959
0	0.576236683340638	0.656513638831454
0	0.500062932005406	0.569727934071015
0	0.453746350210298	0.516958874877736
0	0.409190784005926	0.466196162706327
0	0.458446991923058	0.522314374596698
0	0.186809263322978	0.212834123160278
0	0.122351950499924	0.139397102897295
0	0.466440212664908	0.531421150660994
0	0.47018111250522	0.535683204496979
0	0.526964662575626	0.600377411166312
0	0.411599830122597	0.468940818987145
0	0.497403635809922	0.566698164754861
0	0.463828617175426	0.528445727354001
0	0.596376152976939	0.679458787721338
0	0.499495015591332	0.56908089981871
0	0.468812137309795	0.534123513986113
0	0.553360955511618	0.630451036862274
0	0.641480750291701	0.73084701788307
0	0.117198872275673	0.133526136619041
0	0.399738119212258	0.45542662383496
0	0.48805505852347	0.556047214078406
0	0.423033471531976	0.481967309218986
0	0.396758640653337	0.452032066759561
0	0.474449981223075	0.540546779858765
0	0.150886219643029	0.171906551545955
0	0.50828457583347	0.579094955405802
0	0.400942734959755	0.456799057577286
0	0.246865072623411	0.281256455574489
0	0.445375021622983	0.50742131583021
0	0.513759120031956	0.585332171877089
0	0.548667823329947	0.625104092845722
0	0.273669225507092	0.311794761194747
0	0.375802308700911	0.428156256446885
0	0.252244751837091	0.287385591185647
0	0.467115516354409	0.53219053257528
0	0.459092981090455	0.523050358110409
0	0.313364705684886	0.357020316752236
0	0.318457189908437	0.362822247529904
0	0.529025505028706	0.602725354671203
0	0.481060814148241	0.548078584245543
0	0.399284423639054	0.454909722810958
0	0.503202533647352	0.573304921371591
0	0.485567863928585	0.553213522261869
0	0.228766844394804	0.260636918474069
0	0.405248520476633	0.46170469270854
0	0.425464514443612	0.4847370267226
0	0.489006458472366	0.557131155903859
0	0.383860842601457	0.437337444607318
0	0.4078821732271	0.46470524612802
0	0.654909602676246	0.746146676858611
0	0.469747753516562	0.535189473197341
0	0.290275924308924	0.330714980220309
0	0.456616596661096	0.520228982450257
0	0.427517983769671	0.487076569931937
0	0.430541088588805	0.490520830949601
0	0.422784998401302	0.481684220682822
0	0.322959230834152	0.367951478895693
0	0.502441712367953	0.572438108200755
0	0.549318611183844	0.625845543562799
0	0.424026363359273	0.483098523258894
0	0.197666206499799	0.22520357390451
0	0.322911750203994	0.367897383621684
0	0.598288069218951	0.681637057736894
0	0.271518932067961	0.30934490506602
0	0.340892601099925	0.388383191263325
0	0.561188223255062	0.639368740606099
0	0.203979925476896	0.232396872665329
0	0.578687516782652	0.659305903933112
0	0.368932739036755	0.420329670067005
0	0.308777618556799	0.351794191187582
0	0.721178835983683	0.821648040723565
0	0.397786454676466	0.45320306809265
0	0.401008366309726	0.456873832192711
0	0.115872663345739	0.132015170247732
0	0.263071942355833	0.299721144355522
0	0.564496317732061	0.643137693894707
0	0.470283257975603	0.53579958010511
0	0.252082493538048	0.287200728282234
0	0.322376564116501	0.367287639438592
0	0.445105320247693	0.507114041690246
0	0.171424250913045	0.195305786675075
0	0.488966193773479	0.557085281830328
0	0.601629427081161	0.685443908415056
0	0.525812495268451	0.59906473258606
0	0.403884639232205	0.460150805799567
0	0.430552426928186	0.490533748861044
0	0.482568309452747	0.549796092443988
0	0.506233931260824	0.576758630473253
0	0.474483012424899	0.540584412718892
0	0.39111098470652	0.44559762191475
0	0.333231360873279	0.379654644739702
0	0.528145613767446	0.601722883585265
0	0.38238201855345	0.435652601928924
0	0.433668176522187	0.494083561225967
0	0.346951313983443	0.39528595840188
0	0.370187596901871	0.421759345280439
0	0.510678555556673	0.581822446356668
0	0.550639409891833	0.627350346000782
0	0.440113039917385	0.501426274457662
0	0.437993938911319	0.499011956256886
0	0.345596803579061	0.393742747807822
0	0.512052298169222	0.58338756844531
0	0.56631958809166	0.645214968551042
0	0.294582054266436	0.335621007777073
0	0.481303332289789	0.548354888188338
0	0.340885894390795	0.388375550225983
0	0.375046212157097	0.427294826226217
0	0.298094070457328	0.339622291617163
0	0.291071032152276	0.331620856501
0	0.539341631761449	0.614478646496875
0	0.348859820060034	0.397460343173448
0	0.247916143193612	0.282453953381659
0	0.281778681654824	0.321033965706384
0	0.273379933378517	0.311465167065273
0	0.458658514183185	0.522555364545281
0	0.448524844817725	0.511009948673346
0	0.253531507601889	0.288851608073947
0	0.500029011968807	0.569689288550345
0	0.422098488847141	0.480902071787195
0	0.461228128757794	0.525482958472469
0	0.308118588016934	0.351043349475599
0	0.552443599511105	0.62940588173173
0	0.463254367163681	0.527791477154892
0	0.522425765721519	0.595206189381722
0	0.238598080391108	0.271837768237272
0	0.280607140828848	0.319699214634581
0	0.321539093445587	0.366333498660207
0	0.673550742141341	0.767384759500704
0	0.601913102478101	0.685767103332139
0	0.372038029524502	0.423867566241751
0	0.518835252931963	0.591115473387946
0	0.535065632319673	0.609606947012407
0	0.460662513503901	0.524838545960654
0	0.276806410771504	0.315368995486265
0	0.512750249145625	0.584182752695968
0	0.520276485921019	0.592757488104127
0	0.458706441995765	0.5226099692998
0	0.538137038180378	0.613106238009034
0	0.584396919889607	0.665810698087438
0	0.455517928315923	0.51897725590453
0	0.331419938362115	0.377590868484829
0	0.439219997567982	0.500408820173013
0	0.535704311375348	0.610334602024677
0	0.455543728397581	0.519006650259283
0	0.264984644724149	0.301900310014579
0	0.281931582126855	0.321208167120792
0	0.598646081785397	0.682044945918157
0	0.579663607017377	0.660417975709091
0	0.440666519833053	0.502056861027314
0	0.417466412156884	0.475624689053355
0	0.329989938430444	0.375961651730998
0	0.332983893580452	0.37937270216714
0	0.499413252577863	0.568987746197905
0	0.388430583822744	0.442543807764055
0	0.313631451836228	0.357324223968706
0	0.681892509678534	0.776888639275208
0	0.313805284412772	0.357522273590803
0	0.444471930890292	0.506392413297179
0	0.411992308276154	0.469387974241578
0	0.366703366169642	0.417789717759881
0	0.256943591278941	0.292739037554889
0	0.438314477738269	0.499377150139455
0	0.374373610901827	0.426528523228949
0	0.293919167950014	0.334865773130776
0	0.583426158564458	0.664704697604588
0	0.316562636589633	0.360663759309269
0	0.566833556771694	0.645800539477242
0	0.36395356222457	0.414656831836017
0	0.284965282751221	0.324664500071484
0	0.533693387930541	0.608043531868386
0	0.539809162552596	0.615011310157199
0	0.300595942380545	0.342472705496888
0	0.140914907849825	0.16054611168064
0	0.48320079785424	0.550516694366752
0	0.407015564208386	0.46371790766664
0	0.417597294808432	0.475773805290332
0	0.28271331291529	0.322098802756009
0	0.187380077827064	0.213484459242673
0	0.549091100697683	0.625586338028928
0	0.334313626894059	0.380887683912715
0	0.347820316903892	0.396276024265358
0	0.601312852320206	0.685083230842306
0	0.301760985324583	0.343800053450773
0	0.505324770854913	0.575722812685837
0	0.378578222066596	0.431318889159231
0	0.417470732955143	0.47562961179269
0	0.404914869714857	0.461324560235122
0	0.339264211164649	0.386527946304523
0	0.446424927282186	0.508617486439753
0	0.37325359678501	0.425252477179413
0	0.483560814890237	0.55092686626517
0	0.43012469880034	0.490046432871345
0	0.338283961279267	0.385411135386681
0	0.31999143524329	0.364570232371488
0	0.293228893597954	0.334079334953957
0	0.523778305118979	0.596747154383016
0	0.323478126717833	0.368542663446449
0	0.653020075612645	0.743993915113205
0	0.273600404934252	0.311716353057938
0	0.553570197345515	0.630689428692816
0	0.391895525551458	0.446491459082381
0	0.373133183709349	0.425115289060797
0	0.44598249864155	0.508113421972523
0	0.273306260792849	0.311381230969747
0	0.196192894645145	0.223525011336738
0	0.485520596793704	0.553159670225693
0	0.479743700316587	0.546577980033118
0	0.40155210611415	0.457493321732166
0	0.432349457266552	0.492581127933982
0	0.396760479877776	0.4520341622109
0	0.712401813162093	0.811648269176041
0	0.547417921943744	0.62368006461052
0	0.308484581827097	0.351460330787352
0	0.493184479233988	0.561891227056262
0	0.37480807598999	0.427023514721545
0	0.410259134098995	0.467413347289371
0	0.293495046788642	0.334382566602959
0	0.508919975933545	0.579818874663069
0	0.378888090129093	0.431671925706797
0	0.581984019431648	0.663061650507528
0	0.531963744452337	0.606072927485525
0	0.491175000494626	0.559601802870899
0	0.616477796299532	0.702360840620331
0	0.302186080247455	0.344284369397209
0	0.121708607681153	0.138664134401574
0	0.387726269766808	0.441741373977539
0	0.309938739090949	0.35311707029097
0	0.403575214892647	0.459798274791078
0	0.616476693008633	0.702359583627252
0	0.562268308826297	0.640599295565756
0	0.436543531197221	0.497359488662058
0	0.394702670873396	0.449689674751938
0	0.476758533511243	0.54317694226764
0	0.45637411488223	0.519952719935919
0	0.520966931762768	0.593544121661288
0	0.519126699633796	0.591447522249599
0	0.312539800384102	0.356080491856727
0	0.579307151717799	0.660011861741389
0	0.391858452183991	0.446449220932531
0	0.459458246910686	0.523466510014154
0	0.452429519698213	0.51545859345483
0	0.332701038788589	0.379050442175655
0	0.292083121616183	0.332773942647687
0	0.420231949565094	0.478775500307964
0	0.500090164090249	0.569758959924853
0	0.552369437212065	0.629321387699653
0	0.539704056428429	0.614891561439293
0	0.510249592578015	0.581333723486041
0	0.4830827049328	0.550382149628773
0	0.553396595145907	0.630491641542035
0	0.332836790627397	0.379205105938394
0	0.209489486731234	0.238673984505
0	0.392525595447582	0.44720930557182
0	0.541295808948952	0.61670506493461
0	0.392680097237924	0.447385331388148
0	0.390561816355496	0.44497194756446
0	0.46889656017128	0.534219698004932
0	0.500731402582241	0.570489530934834
0	0.622178085099941	0.708855250731557
0	0.569661001662636	0.649021882698897
0	0.457111060295841	0.520792331035137
0	0.381232702105715	0.434343171368382
0	0.42683448227183	0.486297848152384
0	0.293805153196392	0.334735874700245
0	0.51529621596579	0.587083404441639
0	0.342680339353187	0.390419983747836
0	0.524823045715756	0.597937440372531
0	0.210046458424628	0.239308549300557
0	0.401664157767767	0.457620983578383
0	0.233521240237701	0.266053660943795
0	0.665754353167829	0.758502236324511
0	0.464134026444801	0.528793683942964
0	0.385901297872179	0.439662160741127
0	0.301764312971897	0.343803844680852
0	0.379265524191596	0.432101941040698
0	0.467766226584801	0.53293189485493
0	0.342397223741021	0.390097426600526
0	0.600281991143505	0.683908757849156
0	0.507719285163056	0.578450912695992
0	0.245022216386211	0.279156866483573
0	0.433912950068546	0.494362434779589
0	0.531466135018684	0.605505994852721
0	0.464233405361492	0.528906907581975
0	0.563025110306023	0.641461528928699
0	0.48447054177353	0.551963329447332
0	0.423586055762374	0.482596875323241
0	0.409901350377798	0.467005719834353
0	0.465855057444865	0.530754476022085
0	0.462308698117055	0.526714064617857
0	0.208665146209455	0.237734803069254
0	0.204690037277727	0.2332059118949
0	0.588903577554574	0.670945189361827
0	0.548343247351451	0.624734299386055
0	0.358774572374346	0.40875634411918
0	0.482059881831206	0.549216834514824
0	0.423256839898155	0.482221795583912
0	0.518892735448963	0.591180963936354
0	0.384388087516705	0.437938141313848
0	0.155490709577227	0.177152504344617
0	0.444039816251567	0.505900099700939
0	0.195447273060438	0.2226755153676
0	0.381563922559732	0.434720534961865
0	0.463781196263405	0.528391700117611
0	0.504514762636821	0.5747999602224
0	0.328618449203621	0.374399096952813
0	0.423304974115229	0.482276635497643
0	0.278377400315786	0.317158843463843
0	0.351495176445866	0.400462837565943
0	0.563332850947343	0.64181214167879
0	0.493343346421598	0.562072226424132
0	0.197037228345965	0.224486971250674
0	0.433390126455782	0.49376677531811
0	0.519652397557877	0.592046456449802
0	0.421217254995976	0.479898071071836
0	0.523657606641782	0.596609641102872
0	0.374805405268268	0.427020471934983
0	0.590662003190964	0.672948585616415
0	0.413007628412534	0.4705447411337
0	0.527275547538197	0.600731606280813
0	0.417479143044164	0.475639193511984
0	0.336469433541113	0.383343821307977
0	0.387709265498185	0.441722000802258
0	0.489261930570885	0.557422218451364
0	0.310211025971047	0.353427290128803
0	0.481121672020745	0.548147920378566
0	0.552536128219319	0.629511300842804
0	0.357882265517527	0.407739727790403
0	0.291447210238105	0.332049440885015
0	0.331668785006656	0.377874382569999
0	0.662508664936141	0.754804383249373
0	0.433875057249066	0.494319263017843
0	0.381478560724611	0.434623281158675
0	0.529879576273496	0.603698408690409
0	0.201763617134039	0.229871804933601
0	0.48888539639904	0.556993228374111
0	0.405875172092918	0.462418644709134
0	0.373722295568026	0.425786471547439
0	0.347959567056724	0.396434673700888
0	0.478947467037248	0.545670821529173
0	0.541566695232419	0.617013689055236
0	0.503191056032916	0.573291844782341
0	0.340219908388703	0.387616784069151
0	0.430528942682603	0.490506992967209
0	0.432970031499907	0.493288155896422
0	0.420137743466474	0.478668170125085
0	0.312911733399598	0.356504239779176
0	0.506113911935896	0.576621890959757
0	0.388998765039324	0.443191143709157
0	0.274023043982693	0.312197870996011
0	0.292088258348796	0.332779794991207
0	0.581984314809821	0.663061987035564
0	0.491149502134818	0.559572752271613
0	0.498285810670122	0.567703237573548
0	0.487145040872667	0.555010419621194
0	0.420825409600838	0.479451636726959
0	0.296440436005851	0.337738285266261
0	0.416720846552352	0.474775256863128
0	0.463199158492936	0.527728577227876
0	0.445166911471009	0.507184213338994
0	0.467393422182477	0.532507154150601
0	0.406709662670212	0.463369390229697
0	0.203344415083352	0.231672827749338
0	0.403374409550081	0.459569494760308
0	0.321320634058097	0.366084605155915
0	0.512704016332417	0.584130079075372
0	0.352558497845481	0.401674292895828
0	0.379262695435665	0.432098718203792
0	0.270274625165791	0.307927250696238
0	0.266285348718136	0.303382218294324
0	0.414983743163924	0.472796153311526
0	0.31241576035172	0.355939171501091
0	0.542381887154173	0.617942447376892
0	0.256188291470122	0.291878515064336
0	0.393370473198322	0.448171885328615
0	0.50873272170129	0.579605533581256
0	0.415859058817283	0.473793411350326
0	0.423664165821827	0.482685867087985
0	0.294121246409293	0.335096003639291
[truncated: 8,001 more rows]
